# Supplementary material for: Prognostic value and immune cell infiltration of hypoxic phenotype‐related gene signatures in glioblastoma microenvironment
Source: J Cell Mol Med. 2020 Oct 3;24(22):13235–47. doi: 10.1111/jcmm.15939 (PMC7701576; doi:10.1111/jcmm.15939)
Supplement: Supplementary file 2 — Table S1 [file JCMM-24-13235-s002.xlsx]

## Sheet: DEG-TCGA-CGGA
CGGA dataset-Differentially expressed genes of Stromal group									CGGA dataset-Differentially expressed genes of Immune group									TCGA dataset-Differentially expressed genes of Immune group									TCGA dataset-Differentially expressed genes of Stromal group								Gravendeel dataset-Differentially expressed genes of Immune group									Gravendeel dataset-Differentially expressed genes of Stromal group
Symbol	logFC	AveExpr	t	P.Value	adj.P.Val	B			Symbol	logFC	AveExpr	t	P.Value	adj.P.Val	B			Symbol	logFC	AveExpr	t	P.Value	adj.P.Val	B			Symbol	logFC	AveExpr	t	P.Value	adj.P.Val	B			symbol	logFC	AveExpr	t	P.Value	adj.P.Val	B			symbol	logFC	AveExpr	t	P.Value
GMFG	1.24995	0.375432	13.7052	9.71e-27	1.88e-22	50.0893			GMFG	1.2616	0.375432	14.0313	1.61e-27	3.12e-23	51.9185			IL10RA	1.61254	6.76958	21.2238	2.69e-68	3.42e-64	144.819			DSE	1.33088	8.03984	17.3654	3.3e-51	4.19e-47	105.662			LCP1	1.12312	8.35567	14.7252	1.20437e-31	1.8626e-27	61.1853			GMFG	1.06604	8.54206	11.7484	2.04005e-23
KYNU	1.61094	0.814582	12.4144	1.3e-23	1.02e-19	43.0495			CSTA	1.94405	0.972333	13.8128	5.37e-27	5.21e-23	50.7377			MNDA	1.77922	6.5735	21.033	1.89e-67	1.2e-63	142.883			CSF2RB	1.09731	5.58878	16.0015	2.89e-45	1.22e-41	92.1235			CTSS	1.47859	8.69318	14.6556	1.86783e-31	1.8626e-27	60.7552			CSTA	1.66911	8.04027	11.5124	9.17347e-23
FCGRT	1.09527	0.231563	12.3816	1.57e-23	1.02e-19	42.8692			CCR5	1.58699	0.67668	13.118	2.54e-25	1.49e-21	46.9556			SLC7A7	1.23039	7.5042	20.7874	2.33e-66	9.75e-63	140.39			IL10RA	1.36759	6.76958	15.7648	3.03e-44	9.63e-41	89.7974			TLR2	1.5229	8.97512	14.0848	6.92576e-30	4.60425e-26	57.2124			TNFAIP8	1.32883	6.44911	11.4251	1.59811e-22
CASP4	1.51254	0.815156	12.1336	6.34e-23	2.65e-19	41.5036			LY96	1.67736	0.801595	13.0817	3.11e-25	1.49e-21	46.7572			CTSS	1.55003	7.03089	20.7604	3.07e-66	9.75e-63	140.116			F13A1	2.43511	7.2297	15.5911	1.69e-43	3.58e-40	88.0966			PIK3AP1	1.21085	7.00942	13.7338	6.44302e-29	3.21249e-25	55.0244			GIMAP4	1.25444	7.79908	11.4209	1.64192e-22
SLC16A5	1.16743	0.286936	12.1204	6.82e-23	2.65e-19	41.4309			IL10RA	1.12611	0.254478	13.0443	3.83e-25	1.49e-21	46.5525			HCK	1.58892	5.85798	20.7149	4.89e-66	1.24e-62	139.654			CLEC7A	1.15033	6.48397	15.5623	2.25e-43	4.08e-40	87.8145			CSTA	1.81597	8.04027	13.5928	1.58045e-28	6.3041e-25	54.144			PTGER4	1.01793	6.47699	11.0878	1.36154e-21
VAMP8	1.32764	0.461671	12.0603	9.57e-23	3.1e-19	41.0996			VAMP8	1.37114	0.461671	12.9641	6e-25	1.94e-21	46.1132			THEMIS2	1.33756	5.90203	20.4816	5.31e-65	1.12e-61	137.285			CSTA	1.76285	7.24786	15.3106	2.69e-42	3.8e-39	85.3591			GPR65	1.72537	7.76955	13.532	2.32764e-28	7.73709e-25	53.7641			FCGR2B	2.06921	7.04444	11.0735	1.49132e-21
C2	1.37614	0.523749	11.8168	3.78e-22	1.05e-18	39.7557			TYROBP	1.39833	0.276742	12.9075	8.23e-25	2.28e-21	45.8028			LAIR1	1.07366	5.90054	20.4452	7.72e-65	1.4e-61	136.915			PTPRC	1.45287	7.05307	15.2284	6.04e-42	6.97e-39	84.5601			FCGR2C	1.53575	7.48481	13.4724	3.40238e-28	9.69387e-25	53.3916			LTBP2	1.33995	7.0782	11.0661	1.56211e-21
CASP5	1.34514	0.815613	11.7605	5.2e-22	1.21e-18	39.4446			LAIR1	1.37515	0.357718	12.631	3.87e-24	9.4e-21	44.2831			TLR2	1.48155	7.39608	20.1397	1.75e-63	2.79e-60	133.813			TLR2	1.25919	7.39608	15.1865	9.12e-42	9.65e-39	84.1525			CSF2RB	1.52405	6.52578	13.4454	4.04146e-28	1.00753e-24	53.2227			TFEC	1.0897	5.39232	10.8884	4.81333e-21
CSTA	1.8111	0.972333	11.7473	5.6e-22	1.21e-18	39.3716			NCF4	1.4157	0.193668	12.546	6.24e-24	1.35e-20	43.8148			CD86	1.21717	5.54559	19.9317	1.47e-62	2.08e-59	131.7			LCP2	1.04162	6.2588	15.1613	1.17e-41	1.14e-38	83.9081			TLR1	1.60175	7.55118	13.3002	1.01972e-27	2.1594e-24	52.3144			MS4A6A	1.48752	9.46012	10.8486	6.1925e-21
LY96	1.59429	0.801595	11.6907	7.71e-22	1.32e-18	39.0586			CASP4	1.53358	0.815156	12.5089	7.68e-24	1.49e-20	43.6106			IFI30	1.4658	9.60796	19.807	5.27e-62	6.69e-59	130.434			FCGR2A	1.32604	7.70061	15.0969	2.19e-41	1.86e-38	83.2834			FCGR3B	1.39225	7.68788	13.2908	1.08273e-27	2.1594e-24	52.2556			CTSS	1.26553	8.69318	10.7714	1.00845e-20
SRGN	1.86317	0.658196	11.6884	7.81e-22	1.32e-18	39.0461			KYNU	1.61392	0.814582	12.4658	9.79e-24	1.73e-20	43.3732			SASH3	1.46977	6.38558	19.7447	9.98e-62	1.15e-58	129.8			MAP3K8	1.12506	4.97683	15.0745	2.73e-41	2.17e-38	83.0657			RGS18	1.61659	6.62136	13.218	1.7231e-27	3.11055e-24	51.7995			PLXDC2	1.33823	7.90179	10.7434	1.20386e-20
MSR1	1.46102	0.785463	11.6802	8.18e-22	1.32e-18	39.0003			MSR1	1.50015	0.785463	12.362	1.75e-23	2.84e-20	42.8001			PTPRC	1.6883	7.05307	19.7246	1.22e-61	1.3e-58	129.597			MNDA	1.47183	6.5735	15.057	3.24e-41	2.42e-38	82.8967			PTPRC	1.72236	7.36235	13.205	1.87157e-27	3.11055e-24	51.7184			CD93	1.17979	8.80293	10.6994	1.58885e-20
IL4R	1.29675	0.493411	11.49	2.4e-21	3.56e-18	37.9483			ARHGDIB	1.08161	0.344032	12.3137	2.3e-23	3.44e-20	42.5339			PLEK	1.14367	5.88604	19.508	1.12e-60	1.09e-57	127.399			CTSS	1.28244	7.03089	14.9136	1.32e-40	9.31e-38	81.509			RNASE2	1.97625	8.27583	13.0247	5.91432e-27	8.62317e-24	50.589			FCGR2C	1.35306	7.48481	10.609	2.81062e-20
CTSB	1.43005	0.458862	11.478	2.56e-21	3.56e-18	37.882			NPC2	1.25742	0.41538	12.2822	2.75e-23	3.61e-20	42.3598			NCF4	1.04896	5.17983	19.4254	2.61e-60	2.36e-57	126.56			THBD	1.15552	5.58757	14.8306	2.96e-40	1.98e-37	80.7082			MS4A6A	1.63953	9.46012	13.0211	6.05317e-27	8.62317e-24	50.5662			GPR65	1.51372	7.76955	10.5705	3.5824e-20
LAIR1	1.3111	0.357718	11.4036	3.91e-21	5.06e-18	37.4698			SLC16A5	1.17439	0.286936	12.2794	2.79e-23	3.61e-20	42.3445			FCGR3B	1.10517	6.13039	19.1901	2.88e-59	2.44e-56	124.173			CCR1	1.12641	6.85776	14.7024	1.03e-39	6.25e-37	79.4727			TLR8	1.18088	5.35162	13.0102	6.4888e-27	8.62751e-24	50.498			CSF2RB	1.33984	6.52578	10.5531	3.99517e-20
FAM20A	1.87034	1.03945	11.3858	4.32e-21	5.24e-18	37.3713			PARVG	1.13546	0.204316	12.1894	4.63e-23	5.62e-20	41.8467			FCGR2C	1.24652	5.42338	19.184	3.07e-59	2.44e-56	124.111			HCK	1.30074	5.85798	14.6503	1.71e-39	9.89e-37	78.9719			TFEC	1.19018	5.39232	12.8375	1.95394e-26	2.43558e-23	49.4159			ADAP2	1.0231	8.34681	10.4377	8.25796e-20
ADAP2	1.17173	0.270195	11.3615	4.96e-21	5.66e-18	37.2369			FERMT3	1.34053	0.294801	12.1724	5.1e-23	5.82e-20	41.7528			LCP2	1.18946	6.2588	18.9786	2.5e-58	1.78e-55	122.028			GIMAP4	1.06732	7.26823	14.4932	7.86e-39	3.99e-36	77.4658			CD86	1.09946	6.66462	12.8213	2.16635e-26	2.54151e-23	49.3145			GIMAP6	1.18292	7.81989	10.4338	8.46271e-20
EMR2	1.5811	0.816235	11.3478	5.36e-21	5.78e-18	37.161			LILRB2	1.81391	0.616493	12.1456	5.93e-23	6.4e-20	41.6048			PYCARD	1.43535	6.99266	18.9779	2.52e-58	1.78e-55	122.022			COL6A3	2.42716	7.22536	14.4616	1.07e-38	5.21e-36	77.1624			SRGN	1.53558	10.981	12.6448	6.69155e-26	7.41424e-23	48.2073			ENTPD1	1.09812	7.46695	10.4018	1.03515e-19
CD14	1.62203	0.453423	11.3281	5.99e-21	6.12e-18	37.0519			LILRB3	1.61761	0.537994	12.0892	8.15e-23	8.33e-20	41.2926			CD53	1.63173	9.05984	18.9654	2.86e-58	1.91e-55	121.894			S100A8	1.6624	6.78723	14.3416	3.4e-38	1.54e-35	76.0165			EVI2B	1.45175	8.13591	12.5763	1.03584e-25	1.08731e-22	47.7783			NAT1	1.24994	6.32887	10.3866	1.13813e-19
BATF	1.83126	0.84049	11.264	8.6e-21	8.33e-18	36.6971			CYBB	1.10118	0.254823	12.0712	9.02e-23	8.75e-20	41.1933			GPR65	1.42655	6.21566	18.8487	9.41e-58	5.98e-55	120.712			DAB2	1.15183	7.39133	14.3247	4e-38	1.7e-35	75.8546			PLEK	1.04192	7.27847	12.5332	1.36453e-25	1.36071e-22	47.5077			F13A1	2.49049	9.15864	10.35	1.43226e-19
FCGR2A	1.39969	0.691494	11.2557	9.01e-21	8.33e-18	36.6512			FCGR2A	1.4443	0.691494	12.0123	1.26e-22	1.16e-19	40.8671			PTPN6	1.02905	6.58104	18.8061	1.45e-57	8.79e-55	120.281			AIF1	1.32985	8.85178	14.2946	5.35e-38	2.19e-35	75.5675			HCK	1.4074	7.81239	12.509	1.59297e-25	1.50695e-22	47.3557			IFI30	1.30024	10.3959	10.3149	1.78562e-19
IFI30	1.8726	1.08725	11.2247	1.07e-20	9.48e-18	36.4795			CASP1	1.43056	0.50423	11.9923	1.41e-22	1.2e-19	40.7567			CLEC7A	1.2834	6.48397	18.7478	2.63e-57	1.52e-54	119.69			TNFSF13	1.13262	6.86664	14.2745	6.5e-38	2.58e-35	75.376			RNASE6	1.59374	9.04039	12.5023	1.6623e-25	1.50695e-22	47.3138			TNFRSF11A	1.0072	5.66461	10.2882	2.11037e-19
ARHGAP18	1.45744	0.663928	11.2124	1.15e-20	9.73e-18	36.411			PLBD1	1.76858	1.05443	11.9898	1.43e-22	1.2e-19	40.7427			ITGB2	1.53181	8.67955	18.6371	8.14e-57	4.43e-54	118.57			MAFB	1.38716	9.68567	14.2674	6.95e-38	2.68e-35	75.3087			THEMIS2	1.46117	7.49761	12.4469	2.36774e-25	2.05314e-22	46.9665			OLFML3	1.37094	9.36875	10.286	2.14027e-19
LILRB3	1.55497	0.537994	11.1407	1.73e-20	1.4e-17	36.014			C1orf38	1.31517	0.377559	11.9666	1.63e-22	1.31e-19	40.6142			GPR183	1.63858	6.18918	18.6344	8.36e-57	4.43e-54	118.543			DOCK2	1.09925	6.05793	14.238	9.23e-38	3.35e-35	75.0284			C3AR1	1.3053	9.43307	12.4013	3.16844e-25	2.63298e-22	46.6805			VAMP8	1.36286	9.10144	10.2828	2.18391e-19
FES	1.31067	0.273672	11.1224	1.92e-20	1.49e-17	35.9126			MS4A6A	1.68669	0.725301	11.9599	1.69e-22	1.31e-19	40.577			SERPINA1	2.10783	7.63552	18.6143	1.03e-56	5.22e-54	118.339			IFI30	1.19876	9.60796	14.1422	2.32e-37	8.07e-35	74.1179			GMFG	1.09594	8.54206	12.3829	3.56465e-25	2.84373e-22	46.5648			DAB2	1.22109	8.34592	10.1559	4.83226e-19
NPC2	1.19731	0.41538	11.0915	2.28e-20	1.7e-17	35.7416			BATF	1.88436	0.84049	11.9498	1.79e-22	1.34e-19	40.5211			SRGN	1.48258	10.1395	18.5495	1.99e-56	9.34e-54	117.684			THEMIS2	1.0754	5.90203	14.1407	2.35e-37	8.07e-35	74.1034			ITGB2	1.64997	8.65877	12.3464	4.49922e-25	3.45124e-22	46.3361			LY96	1.52174	9.08055	10.1107	6.40892e-19
ALOX5	1.35327	0.437799	11.0771	2.48e-20	1.78e-17	35.6616			CD68	1.45894	0.356846	11.8635	2.91e-22	2.09e-19	40.043			VAMP8	1.62619	9.06386	18.4663	4.64e-56	2.1e-53	116.842			CD14	1.55219	9.41255	14.1212	2.84e-37	9.32e-35	73.9184			FCER1G	1.63597	9.38319	12.3094	5.70011e-25	4.21048e-22	46.1038			ARPC1B	1.05157	9.97793	10.1036	6.70096e-19
TYROBP	1.3012	0.276742	11.0695	2.58e-20	1.79e-17	35.6199			CASP5	1.34515	0.815613	11.7612	5.18e-22	3.6e-19	39.4758			LY96	1.77755	7.3523	18.446	5.7e-56	2.5e-53	116.637			FCGR2B	1.74856	6.49745	14.12	2.87e-37	9.32e-35	73.9069			SAMSN1	1.51172	7.3908	12.2647	7.5831e-25	5.40133e-22	45.8235			HLA.DMA	1.37869	9.36165	10.1015	6.78764e-19
TRPV2	1.12748	0.2691	11.0404	3.05e-20	2.03e-17	35.4588			CD14	1.64851	0.453423	11.7109	6.89e-22	4.61e-19	39.1972			DOCK2	1.28237	6.05793	18.2943	2.67e-55	1.13e-52	115.104			SLAMF8	1.02403	5.43898	14.1175	2.94e-37	9.32e-35	73.8837			MS4A4A	1.85261	8.76097	12.2537	8.13039e-25	5.59146e-22	45.7551			SERPINB1	1.15034	7.42024	10.0388	1.00405e-18
IL10RA	1.04156	0.254478	11.0355	3.13e-20	2.03e-17	35.4312			DOK3	1.13957	0.508832	11.6962	7.48e-22	4.84e-19	39.1158			HLA.DMA	1.57951	8.42394	18.2855	2.92e-55	1.2e-52	115.014			PYCARD	1.19806	6.99266	14.099	3.51e-37	1.06e-34	73.7078			AIF1	1.4479	10.1517	12.1987	1.15522e-24	7.67993e-22	45.4101			LOC100509635	1.34689	7.50784	10.0236	1.10379e-18
ARHGDIB	1.01424	0.344032	10.7893	1.26e-19	7.9e-17	34.0674			ADAP2	1.18558	0.270195	11.639	1.03e-21	6.47e-19	38.7984			HLA.DMB	1.42761	9.55206	17.9615	7.86e-54	3.03e-51	111.744			LUM	2.13758	7.55759	13.9796	1.1e-36	3.11e-34	72.5765			SLC7A7	1.19778	8.94649	12.1648	1.43506e-24	9.23254e-22	45.1971			RNASE2	1.7074	8.27583	9.99836	1.2917e-18
DSE	1.05597	0.363376	10.7132	1.94e-19	1.18e-16	33.6462			ARHGAP4	1.13086	0.16713	11.633	1.07e-21	6.49e-19	38.7648			TFEC	1.17223	5.40989	17.926	1.13e-53	4.21e-51	111.387			STAB1	1.21996	7.68621	13.9254	1.85e-36	4.89e-34	72.0641			ATP8B4	1.25891	5.52801	12.1408	1.6724e-24	1.04232e-21	45.0468			FAM20A	1.1272	5.18181	9.99706	1.30223e-18
TGFBR2	1.0439	0.286118	10.7071	2.01e-19	1.18e-16	33.6124			CTSS	1.34131	0.552148	11.6038	1.26e-21	7.42e-19	38.6026			TLR1	1.1081	5.68155	17.8728	1.93e-53	7.02e-51	110.85			ITGB2	1.27982	8.67955	13.9171	2e-36	5.19e-34	71.9858			TYROBP	1.46403	10.2799	12.1296	1.79608e-24	1.08548e-21	44.9768			IL10RA	1.28247	7.95654	9.93751	1.88682e-18
CFD	1.73023	0.638378	10.695	2.15e-19	1.23e-16	33.5453			C2	1.36388	0.523749	11.5986	1.3e-21	7.42e-19	38.5741			BCL2A1	1.74848	6.08787	17.8643	2.11e-53	7.43e-51	110.765			MS4A4A	1.70123	7.92795	13.8794	2.87e-36	7.28e-34	71.6304			ARHGDIB	1.15369	9.68607	12.0056	3.96292e-24	2.25819e-21	44.1996			TLR2	1.26267	8.97512	9.92491	2.04072e-18
PROCR	1.24588	0.530122	10.6771	2.38e-19	1.32e-16	33.4464			VAV1	1.38474	0.131127	11.5765	1.47e-21	8.16e-19	38.4513			CYBB	1.21522	6.19537	17.8049	3.85e-53	1.32e-50	110.166			C3AR1	1.19157	7.69743	13.8703	3.13e-36	7.78e-34	71.5446			IFI30	1.41515	10.3959	11.9789	4.69901e-24	2.60325e-21	44.0323			FPR3	1.21619	5.98728	9.9187	2.12106e-18
TMEM173	1.02261	0.372424	10.6277	3.15e-19	1.66e-16	33.1725			RIPK3	1.12604	0.318363	11.5711	1.52e-21	8.18e-19	38.4212			MS4A6A	1.59213	8.80549	17.7163	9.46e-53	3.16e-50	109.274			MS4A6A	1.36028	8.80549	13.7974	6.26e-36	1.53e-33	70.8574			NCF4	1.2239	6.68142	11.9316	6.35689e-24	3.42653e-21	43.7355			TLR8	1.01472	5.35162	9.90239	2.34756e-18
CD163	2.40929	1.41996	10.6242	3.21e-19	1.66e-16	33.1533			GPR65	1.49209	0.790827	11.559	1.62e-21	8.53e-19	38.3542			AIF1	1.51832	8.85178	17.6907	1.23e-52	3.99e-50	109.017			PLAUR	1.31935	6.68017	13.7638	8.62e-36	2.06e-33	70.5417			CD300A	1.29642	6.82583	11.8953	8.01226e-24	4.20517e-21	43.5082			RCSD1	1.1723	7.11335	9.89713	2.42557e-18
CARD6	1.32469	0.475005	10.6184	3.32e-19	1.66e-16	33.1211			EMR2	1.59339	0.816235	11.5283	1.93e-21	9.87e-19	38.1837			FGL2	1.22259	6.70853	17.6815	1.35e-52	4.27e-50	108.925			LTBP2	1.30058	6.79157	13.74	1.08e-35	2.54e-33	70.3179			CD14	1.7091	10.4181	11.8716	9.31678e-24	4.76446e-21	43.3601			HLA.DMB	1.28162	9.64208	9.89482	2.46072e-18
CD68	1.37976	0.356846	10.6112	3.45e-19	1.66e-16	33.0814			TFEC	1.24637	0.51075	11.5128	2.11e-21	1.05e-18	38.0979			SAMSN1	1.51745	7.96094	17.6686	1.53e-52	4.75e-50	108.795			C5AR1	1.21422	6.18962	13.7333	1.15e-35	2.66e-33	70.2545			NCF2	1.47473	6.90578	11.7828	1.64153e-23	7.94102e-21	42.8038			THBD	1.12657	5.97242	9.88933	2.54607e-18
NCF4	1.30492	0.193668	10.6106	3.47e-19	1.66e-16	33.0781			HCLS1	1.28443	0.350113	11.4733	2.64e-21	1.27e-18	37.8785			FCER1G	1.67029	9.24363	17.6446	1.95e-52	5.91e-50	108.554			GLIPR1	1.3032	7.41524	13.7018	1.55e-35	3.52e-33	69.959			HLA.DMA	1.50636	9.36165	11.7823	1.64692e-23	7.94102e-21	42.8006			C3AR1	1.14137	9.43307	9.79977	4.44031e-18
MR1	1.08736	0.411289	10.6085	3.51e-19	1.66e-16	33.0662			SQRDL	1.46606	0.652947	11.4602	2.84e-21	1.27e-18	37.8057			GMFG	1.35168	7.87849	17.4669	1.18e-51	3.41e-49	106.767			COL3A1	2.12928	8.53879	13.6776	1.96e-35	4.36e-33	69.7311			LAIR1	1.20308	7.49101	11.7799	1.6723e-23	7.94102e-21	42.7856			MS4A4A	1.62283	8.76097	9.73175	6.769e-18
C1S	2.23208	1.05374	10.5984	3.71e-19	1.72e-16	33.0108			MS4A7	1.52595	0.487426	11.4568	2.89e-21	1.27e-18	37.7871			FCGR2A	1.44871	7.70061	17.4434	1.5e-51	4.23e-49	106.531			FCGR2C	1.01288	5.42338	13.6708	2.08e-35	4.49e-33	69.6677			MNDA	1.7236	8.0348	11.7033	2.7246e-23	1.26371e-20	42.3062			SLC7A7	1.0503	8.94649	9.68914	8.81196e-18
LILRB2	1.69404	0.616493	10.5794	4.13e-19	1.87e-16	32.9054			GZMA	2.21878	1.00376	11.4562	2.91e-21	1.27e-18	37.7833			RNASE6	1.49198	8.16319	17.3693	3.17e-51	8.75e-49	105.787			SLA	1.19757	7.45364	13.4465	1.74e-34	3.62e-32	67.5701			ARHGAP9	1.06184	7.28972	11.6504	3.81706e-23	1.73017e-20	41.975			CASP4	1.03532	6.49479	9.67298	9.73876e-18
FCGR3A	1.59302	0.702493	10.5745	4.25e-19	1.88e-16	32.8782			LAPTM5	1.44717	0.247609	11.4514	2.99e-21	1.27e-18	37.7566			NCF2	1.2543	5.49165	17.3135	5.57e-51	1.44e-48	105.227			GPR65	1.15612	6.21566	13.435	1.94e-34	3.93e-32	67.4626			PARVG	1.14192	6.8735	11.6304	4.33521e-23	1.92136e-20	41.85			TLR1	1.3409	7.55118	9.66136	1.0464e-17
CTSS	1.27678	0.552148	10.5296	5.48e-19	2.36e-16	32.6299			C1QC	1.49647	0.372428	11.4497	3.01e-21	1.27e-18	37.7472			CSF2RB	1.14955	5.58878	17.2894	7.1e-51	1.77e-48	104.986			NCF2	1.06602	5.49165	13.4333	1.97e-34	3.93e-32	67.4468			HLA.DMB	1.40813	9.64208	11.6268	4.43565e-23	1.92314e-20	41.8275			LUM	1.70735	6.73481	9.63552	1.22757e-17
SQRDL	1.39933	0.652947	10.4642	7.93e-19	3.35e-16	32.2679			RAC2	1.18563	0.386711	11.4363	3.25e-21	1.34e-18	37.6732			NPC2	1.02834	10.9479	17.2571	9.84e-51	2.4e-48	104.662			GMFG	1.1429	7.87849	13.4327	1.98e-34	3.93e-32	67.4414			LAPTM5	1.40765	11.2487	11.6201	4.63065e-23	1.96497e-20	41.7853			COL3A1	2.373	9.38324	9.6054	1.47859e-17
SLC7A7	1.14611	0.367155	10.4447	8.85e-19	3.66e-16	32.1601			C1QA	1.73947	0.378987	11.4287	3.39e-21	1.37e-18	37.6309			LYN	1.11474	7.8331	17.2373	1.2e-50	2.88e-48	104.464			PLBD1	1.19866	6.50958	13.3918	2.91e-34	5.6e-32	67.0607			VAMP8	1.45265	9.10144	11.4842	1.09991e-22	4.57011e-20	40.9356			GIMAP7	1.10095	6.91096	9.60339	1.49707e-17
LAPTM5	1.38017	0.247609	10.4408	9.05e-19	3.66e-16	32.1383			TBC1D10C	1.66668	0.712425	11.3533	5.2e-21	2.06e-18	37.2123			TBXAS1	1.0528	5.73172	17.1801	2.14e-50	4.95e-48	103.891			TNFAIP3	1.01189	6.8387	13.2696	9.18e-34	1.71e-31	65.9248			HCLS1	1.57019	9.50937	11.4555	1.32001e-22	5.3727e-20	40.7564			COL15A1	1.77708	6.18659	9.56281	1.92294e-17
THBD	1.99325	1.05488	10.4072	1.09e-18	4.33e-16	31.9524			SRGN	1.83232	0.658196	11.2956	7.21e-21	2.79e-18	36.8914			EVI2B	1.4777	7.06547	17.1781	2.18e-50	4.95e-48	103.87			CD163	1.9136	9.11464	13.0798	5.42e-33	9.42e-31	64.1699			LY96	1.63117	9.08055	11.3884	2.02199e-22	8.06532e-20	40.3376			RNASE6	1.36404	9.04039	9.53574	2.27211e-17
KCNQ1	1.06474	0.1921	10.4017	1.13e-18	4.37e-16	31.922			RASAL3	1.2172	0.226233	11.2928	7.32e-21	2.79e-18	36.8763			TNFRSF1B	1.1687	6.54438	17.1292	3.58e-50	7.97e-48	103.38			HCLS1	1.21491	8.51477	13.0135	1e-32	1.7e-30	63.5589			IL10RA	1.38863	7.95654	11.377	2.17447e-22	8.50344e-20	40.2662			GAPT	1.24664	4.84776	9.51005	2.66164e-17
C1orf38	1.22544	0.377559	10.3985	1.15e-18	4.37e-16	31.9045			LRRC25	1.20022	0.490627	11.2657	8.53e-21	3.15e-18	36.7254			MS4A4A	1.94237	7.92795	17.0922	5.2e-50	1.14e-47	103.01			LYZ	1.78529	8.33495	12.9984	1.16e-32	1.91e-30	63.4205			HLA.DRA	1.56652	11.9114	11.3685	2.29557e-22	8.80441e-20	40.213			WIPI1	1.02288	8.19063	9.4835	3.13431e-17
TLR2	1.73971	0.555731	10.3898	1.21e-18	4.51e-16	31.8561			FCGR3A	1.64562	0.702493	11.2642	8.61e-21	3.15e-18	36.7169			SLA	1.39663	7.45364	17.0727	6.33e-50	1.36e-47	102.814			CYP1B1	1.75808	6.12925	12.893	3.07e-32	4.94e-30	62.4533			HLA.DQB1	1.45553	8.01765	11.2808	4.00701e-22	1.42707e-19	39.6659			SLAMF8	1.14532	6.08043	9.45728	3.68279e-17
SLC15A3	1.16068	0.265863	10.3815	1.26e-18	4.63e-16	31.8102			DEF6	1.27628	0.176112	11.2432	9.69e-21	3.48e-18	36.6004			CCR1	1.23573	6.85776	17.0554	7.53e-50	1.59e-47	102.641			CYTIP	1.07216	5.29969	12.8359	5.22e-32	8.19e-30	61.9297			GPR183	1.47412	7.23695	11.1867	7.28436e-22	2.48775e-19	39.0788			AIF1	1.24637	10.1517	9.434	4.24925e-17
HAVCR2	1.26349	0.266486	10.3184	1.81e-18	6.39e-16	31.4616			MR1	1.12007	0.411289	11.2391	9.92e-21	3.5e-18	36.5776			NCKAP1L	1.08915	5.37718	17.0521	7.78e-50	1.62e-47	102.609			MRC1	1.7049	5.72583	12.8282	5.61e-32	8.58e-30	61.8592			C1orf162	1.46837	8.48303	11.1838	7.42054e-22	2.48775e-19	39.0606			CD14	1.49167	10.4181	9.42668	4.44475e-17
PLBD1	1.63949	1.05443	10.318	1.81e-18	6.39e-16	31.4592			FCGRT	1.04431	0.231563	11.2035	1.21e-20	4.21e-18	36.3796			TNFSF13	1.2644	6.86664	16.9916	1.43e-49	2.93e-47	102.004			FCER1G	1.35674	9.24363	12.7972	7.46e-32	1.13e-29	61.5763			CCR5	1.0044	7.51052	11.1824	7.48422e-22	2.48775e-19	39.0523			TNFRSF1B	1.06143	7.90368	9.42418	4.51373e-17
FBP1	1.594	0.609634	10.3076	1.92e-18	6.65e-16	31.4018			PYCARD	1.09766	0.225543	11.1895	1.31e-20	4.47e-18	36.3024			C3AR1	1.35515	7.69743	16.9662	1.85e-49	3.67e-47	101.75			OLFML2B	1.17559	6.54132	12.7033	1.77e-31	2.59e-29	60.7202			GPR160	1.34455	6.88201	11.1044	1.22807e-21	4.01517e-19	38.5659			C1orf162	1.32232	8.48303	9.40588	5.05056e-17
MS4A7	1.44444	0.487426	10.3014	1.99e-18	6.77e-16	31.3678			TLR2	1.80746	0.555731	11.181	1.38e-20	4.61e-18	36.2547			CYTIP	1.28484	5.29969	16.9096	3.27e-49	6.39e-47	101.184			SASH3	1.11318	6.38558	12.6428	3.1e-31	4.37e-29	60.1693			LST1	1.06942	7.61833	11.0978	1.28068e-21	4.11964e-19	38.5247			DCN	1.71761	9.22565	9.37388	6.14645e-17
ALOX5AP	1.67272	0.63937	10.2771	2.28e-18	7.63e-16	31.2333			ARHGAP15	1.37683	0.495561	11.1658	1.5e-20	4.94e-18	36.1702			LST1	1.23323	6.2569	16.8481	6.07e-49	1.17e-46	100.569			S100A9	1.59979	7.65119	12.6169	3.93e-31	5.42e-29	59.9347			TNFRSF1B	1.1704	7.90368	11.0703	1.52458e-21	4.78908e-19	38.3535			GPR183	1.32309	7.23695	9.3597	6.70489e-17
GLIPR1	1.42514	0.761768	10.2506	2.65e-18	8.57e-16	31.0866			HLA-DRB1	1.70278	0.598732	11.1521	1.62e-20	5.18e-18	36.0945			SLAMF8	1.14293	5.43898	16.7737	1.28e-48	2.39e-46	99.8277			SERPINA1	1.6446	7.63552	12.6149	4e-31	5.47e-29	59.9163			FPR3	1.29825	5.98728	11.069	1.53681e-21	4.78908e-19	38.3456			LY75	1.65507	6.40733	9.35343	6.96748e-17
GPR183	1.5839	0.521457	10.2399	2.81e-18	8.95e-16	31.0277			HLA-DMA	1.36379	0.404765	11.1516	1.63e-20	5.18e-18	36.0917			CYBA	1.2233	9.42725	16.7718	1.31e-48	2.4e-46	99.8079			CD53	1.25923	9.05984	12.5998	4.6e-31	6.19e-29	59.7793			TNFAIP8	1.3041	6.44911	11.0481	1.7546e-21	5.38366e-19	38.2154			TLR7	1.01398	6.82256	9.34414	7.37585e-17
F13A1	2.57514	1.30228	10.2043	3.44e-18	1.08e-15	30.8313			HAVCR2	1.31504	0.266486	11.1385	1.75e-20	5.44e-18	36.0187			CD14	1.73116	9.41255	16.7584	1.49e-48	2.71e-46	99.6749			VAMP8	1.27321	9.06386	12.5991	4.63e-31	6.19e-29	59.7725			GIMAP4	1.22882	7.79908	11.0084	2.25646e-21	6.71684e-19	37.9684			CARD6	1.0405	6.84685	9.26717	1.18156e-16
CFH	1.84142	0.917085	10.1614	4.38e-18	1.35e-15	30.5943			CTSB	1.40878	0.458862	11.1371	1.77e-20	5.44e-18	36.011			PLCG2	1.10159	6.23239	16.7421	1.76e-48	3.15e-46	99.5119			NPL	1.0513	6.56657	12.5335	8.44e-31	1.09e-28	59.1784			PLXDC2	1.35111	7.90179	10.9221	3.89721e-21	1.12302e-18	37.4317			NCF4	1.05347	6.68142	9.26508	1.19677e-16
TRIM38	1.50731	0.698968	10.1534	4.58e-18	1.39e-15	30.5502			GIMAP4	1.20554	0.313171	11.1151	2e-20	6.07e-18	35.8885			CSTA	1.85982	7.24786	16.6926	2.89e-48	5.03e-46	99.019			COL1A2	1.7123	9.79542	12.5231	9.29e-31	1.19e-28	59.0838			HLA.DPA1	1.61698	11.0316	10.9203	3.94159e-21	1.12302e-18	37.4206			CPVL	1.32362	8.97459	9.25054	1.30795e-16
FERMT3	1.22158	0.294801	10.1283	5.28e-18	1.58e-15	30.4114			TMEM173	1.045	0.372424	11.0833	2.39e-20	7.15e-18	35.7118			SYNGR2	1.15673	7.77097	16.5453	1.27e-47	2.18e-45	97.5517			CLEC2B	1.34389	8.42544	12.4945	1.21e-30	1.52e-28	58.8256			VSIG4	1.69202	10.82	10.8773	5.17226e-21	1.45289e-18	37.1537			HCLS1	1.37919	9.50937	9.24001	1.39488e-16
TCIRG1	1.24563	0.596524	10.1241	5.4e-18	1.59e-15	30.3881			IFI30	1.85917	1.08725	11.0653	2.65e-20	7.8e-18	35.6121			ARPC1B	1.05907	9.00011	16.543	1.3e-47	2.19e-45	97.5293			CD93	1.01805	7.16418	12.4943	1.21e-30	1.52e-28	58.8233			TNFRSF11A	1.03517	5.66461	10.7745	9.9078e-21	2.74446e-18	36.5153			LAIR1	1.04016	7.49101	9.23121	1.47192e-16
CCR5	1.39835	0.67668	10.117	5.62e-18	1.63e-15	30.3491			PTGER4	1.12756	0.39255	11.0594	2.74e-20	7.94e-18	35.5793			FCGR2B	1.93309	6.49745	16.5131	1.75e-47	2.88e-45	97.232			GPR183	1.26364	6.18918	12.4238	2.3e-30	2.78e-28	58.1877			FCGR2B	2.03445	7.04444	10.7514	1.14644e-20	3.13214e-18	36.372			RNF149	1.07013	9.52949	9.21135	1.66173e-16
LRRC25	1.13302	0.490627	10.0957	6.34e-18	1.81e-15	30.2317			SLC7A7	1.18052	0.367155	11.0543	2.82e-20	8.05e-18	35.5511			SERPINB1	1.37124	6.90264	16.4343	3.85e-47	6.27e-45	96.4485			LY96	1.37018	7.3523	12.322	5.81e-30	6.84e-28	57.2713			SLA	1.17911	8.58792	10.7202	1.39573e-20	3.76167e-18	36.1788			GIMAP2	1.16906	7.93647	9.20603	1.71656e-16
CD33	1.22543	0.181298	10.0874	6.65e-18	1.87e-15	30.1856			ITGB2	1.40767	0.445357	11.0471	2.94e-20	8.27e-18	35.5107			CTSC	1.35622	9.1526	16.4167	4.59e-47	7.38e-45	96.2734			TNFAIP8	1.00978	5.68957	12.3087	6.56e-30	7.58e-28	57.1516			FGL2	1.309	8.25528	10.7018	1.56729e-20	4.16774e-18	36.065			S100A4	1.55738	9.09807	9.20252	1.75369e-16
RIPK3	1.0485	0.318363	10.0848	6.74e-18	1.87e-15	30.1715			CD33	1.28559	0.181298	11.0408	3.04e-20	8.45e-18	35.4759			LAPTM5	1.43835	10.3752	16.3311	1.08e-46	1.69e-44	95.4237			CTSC	1.115	9.1526	12.2712	9.23e-30	1.03e-27	56.815			FCGR1B	1.73788	9.02573	10.697	1.61608e-20	4.24093e-18	36.0349			THEMIS2	1.224	7.49761	9.19249	1.86443e-16
ARHGAP4	1.04945	0.16713	10.0707	7.3e-18	2e-15	30.0938			CLEC4A	1.21244	0.294242	10.9997	3.84e-20	1.05e-17	35.2478			LCP1	1.10634	7.20327	16.29	1.63e-46	2.52e-44	95.0158			HLA.DMA	1.21567	8.42394	12.2158	1.52e-29	1.68e-27	56.3189			C1QB	1.5605	10.7026	10.6513	2.15605e-20	5.58445e-18	35.7518			FILIP1L	1.22597	7.94999	9.17754	2.04237e-16
C1QA	1.6274	0.378987	10.0622	7.66e-18	2.07e-15	30.0464			TGFBR2	1.05675	0.286118	10.9639	4.71e-20	1.27e-17	35.0484			C5AR1	1.34648	6.18962	16.0892	1.21e-45	1.85e-43	93.0274			RNASE2	1.33104	6.99397	12.209	1.62e-29	1.78e-27	56.258			TLR7	1.09833	6.82256	10.6322	2.43162e-20	6.21748e-18	35.6336			MAP3K8	1.24228	6.01067	9.14451	2.49779e-16
ENG	1.18325	0.352479	10.0555	7.95e-18	2.12e-15	30.0097			PLCG2	1.06665	0.145171	10.9394	5.4e-20	1.44e-17	34.9127			HCLS1	1.39886	8.51477	16.0871	1.23e-45	1.86e-43	93.0072			IER3	1.40494	7.53966	12.1381	3.08e-29	3.31e-27	55.6249			PYCARD	1.18944	7.98337	10.6043	2.89985e-20	7.32083e-18	35.4607			CD163	1.8851	10.9357	9.14022	2.56397e-16
CASP1	1.30676	0.50423	10.0463	8.38e-18	2.2e-15	29.9587			TNFRSF1B	1.33035	0.138221	10.9366	5.49e-20	1.44e-17	34.8969			CASP1	1.3444	7.16999	16.0072	2.73e-45	4.08e-43	92.217			C2	1.10275	5.94307	12.1318	3.26e-29	3.47e-27	55.569			ALOX5AP	1.73438	11.1492	10.5874	3.22544e-20	8.04101e-18	35.3562			SQRDL	1.03738	9.19539	9.13734	2.60929e-16
DOK3	1.05251	0.508832	10.0317	9.09e-18	2.35e-15	29.8784			ARPC1B	1.50604	0.32814	10.8981	6.82e-20	1.77e-17	34.6832			SQRDL	1.2823	8.46746	15.8587	1.19e-44	1.72e-42	90.7519			EVI2B	1.17033	7.06547	12.1006	4.31e-29	4.56e-27	55.2911			MS4A7	1.4621	8.915	10.5655	3.70115e-20	9.11305e-18	35.2211			OLFML2B	1.57744	8.02268	9.12921	2.74174e-16
CREG1	1.08829	0.276383	10.0217	9.62e-18	2.46e-15	29.8231			CARD6	1.34103	0.475005	10.8709	7.96e-20	2.03e-17	34.5319			S100A9	1.8656	7.65119	15.8434	1.39e-44	1.98e-42	90.6016			HLA.DMB	1.10161	9.55206	12.0938	4.58e-29	4.81e-27	55.2308			FPR1	1.05081	6.91247	10.5565	3.91705e-20	9.52704e-18	35.1654			VSIG4	1.50808	10.82	9.0376	4.78493e-16
MLKL	1.22231	0.58605	10.006	1.05e-17	2.65e-15	29.7365			CD3D	2.01119	0.811156	10.8625	8.35e-20	2.11e-17	34.4851			TYROBP	1.57548	9.40303	15.8152	1.84e-44	2.6e-42	90.3234			C1QA	1.3589	9.44738	12.0737	5.5e-29	5.67e-27	55.0517			SLAMF8	1.2249	6.08043	10.5432	4.26066e-20	1.0116e-17	35.0829			IL18	1.25889	6.78723	9.02043	5.31039e-16
FPR1	1.74697	0.278896	9.98746	1.17e-17	2.9e-15	29.6344			CD48	1.95981	0.788822	10.8545	8.73e-20	2.17e-17	34.4409			GIMAP4	1.12788	7.26823	15.7875	2.42e-44	3.38e-42	90.051			SAMSN1	1.17909	7.96094	12.0548	6.51e-29	6.67e-27	54.8837			SERPINA1	1.20528	6.17932	10.4852	6.13676e-20	1.40788e-17	34.7246			FCGR3B	1.11378	7.68788	9.00429	5.85634e-16
TNFAIP2	1.80967	0.684233	9.96398	1.33e-17	3.21e-15	29.505			CARD16	1.77902	1.04798	10.8044	1.16e-19	2.85e-17	34.1623			LY86	1.51072	7.94955	15.768	2.94e-44	4.06e-42	89.8586			BCL2A1	1.34779	6.08787	12.0269	8.37e-29	8.44e-27	54.6355			RAC2	1.02264	6.9687	10.4753	6.53185e-20	1.48036e-17	34.6633			EVI2B	1.19264	8.13591	8.99657	6.13698e-16
ARPC1B	1.43516	0.32814	9.96276	1.34e-17	3.21e-15	29.4983			SLC15A3	1.18274	0.265863	10.7571	1.52e-19	3.63e-17	33.8997			DSE	1.2525	8.03984	15.7059	5.43e-44	7.42e-42	89.2482			LOC100509635	1.04006	7.35365	12.0084	9.89e-29	9.89e-27	54.4711			LY86	1.31881	8.68896	10.4404	8.13133e-20	1.8019e-17	34.4482			TYROBP	1.22423	10.2799	8.98501	6.58239e-16
TGFBI	1.76993	0.834054	9.96064	1.36e-17	3.21e-15	29.4866			LOC100294275	1.74101	0.521845	10.7383	1.69e-19	3.95e-17	33.7952			FYB	1.03098	5.15083	15.5925	1.67e-43	2.26e-41	88.1336			SRGN	1.11634	10.1395	11.9868	1.2e-28	1.19e-26	54.2796			LYN	1.04619	8.26102	10.3593	1.35326e-19	2.9301e-17	33.948			HLA.DQB1	1.26499	8.01765	8.97603	6.95019e-16
PARVG	1.02433	0.204316	9.95727	1.38e-17	3.23e-15	29.468			TNFSF13	1.16998	0.123659	10.7381	1.69e-19	3.95e-17	33.7939			S100A8	1.75439	6.78723	15.5793	1.9e-43	2.54e-41	88.0043			AQP9	1.15631	5.33365	11.9297	2e-28	1.96e-26	53.7744			CTSC	1.54944	8.21257	10.3423	1.50528e-19	3.19376e-17	33.8435			FCGR1B	1.55332	9.02573	8.94449	8.41256e-16
FTL	1.13531	0.322585	9.94804	1.46e-17	3.37e-15	29.4171			FGL2	1.26864	0.588603	10.7335	1.73e-19	4e-17	33.7685			FCGR1B	1.61545	8.05332	15.5471	2.61e-43	3.42e-41	87.6883			SERPINB1	1.10332	6.90264	11.9295	2.01e-28	1.96e-26	53.7719			MSR1	1.27702	6.11369	10.3285	1.64197e-19	3.44711e-17	33.7582			RNF135	1.14952	8.8939	8.89794	1.11464e-15
C1orf54	1.04757	0.49552	9.93562	1.56e-17	3.57e-15	29.3487			ALOX5	1.33061	0.437799	10.72	1.87e-19	4.23e-17	33.6937			HLA.DRA	1.78947	10.4607	15.5042	3.99e-43	5.18e-41	87.268			FCGR1B	1.34319	8.05332	11.9045	2.51e-28	2.41e-26	53.5514			GPR34	1.49094	9.68738	10.307	1.8785e-19	3.90258e-17	33.626			CCL5	1.15392	5.8977	8.88627	1.19603e-15
GPR65	1.37387	0.790827	9.8762	2.18e-17	4.93e-15	29.0214			LCP1	1.28957	0.386036	10.7198	1.87e-19	4.23e-17	33.6924			ARHGDIB	1.04349	9.82491	15.4966	4.3e-43	5.52e-41	87.1936			TGFBI	1.2841	10.0573	11.8995	2.62e-28	2.51e-26	53.5068			GAPT	1.29837	4.84776	10.1481	5.0792e-19	1.00297e-16	32.6494			RGS18	1.282	6.62136	8.85262	1.46532e-15
APOB48R	1.30524	0.464548	9.87026	2.26e-17	4.98e-15	28.9887			C1orf162	1.2071	0.414193	10.6858	2.27e-19	5.06e-17	33.5036			C1QA	1.61277	9.44738	15.4787	5.13e-43	6.49e-41	87.0184			LAPTM5	1.157	10.3752	11.8641	3.6e-28	3.39e-26	53.1942			SQRDL	1.10645	9.19539	10.1122	6.35583e-19	1.24275e-16	32.4293			C1S	1.79939	9.19383	8.83174	1.66189e-15
GPX8	2.04998	1.48498	9.84371	2.62e-17	5.71e-15	28.8425			TCIRG1	1.28219	0.596524	10.6833	2.3e-19	5.07e-17	33.49			RNASE2	1.56364	6.99397	15.4304	8.27e-43	1.01e-40	86.5451			CCL2	1.86246	9.16261	11.8245	5.13e-28	4.75e-26	52.8454			SASH3	1.24888	7.24387	10.0814	7.70389e-19	1.49171e-16	32.2404			HCK	1.14458	7.81239	8.82603	1.72e-15
C1R	1.85732	1.09119	9.83294	2.78e-17	5.86e-15	28.7832			CMTM7	1.09969	0.292553	10.6747	2.41e-19	5.27e-17	33.4419			CD48	1.54083	5.8835	15.3911	1.22e-42	1.46e-40	86.1611			C1S	1.44992	9.36355	11.8065	6.02e-28	5.54e-26	52.6872			ARPC1B	1.04918	9.97793	10.0657	8.50067e-19	1.63017e-16	32.1438			FCER1G	1.34082	9.38319	8.81988	1.78491e-15
OBFC2A	1.22658	0.578323	9.83143	2.81e-17	5.86e-15	28.7749			GPR183	1.61919	0.521457	10.6699	2.48e-19	5.35e-17	33.4153			IRF8	1.03218	6.94297	15.2647	4.23e-42	4.84e-40	84.9256			TDO2	1.67954	5.60864	11.7729	8.12e-28	7.42e-26	52.3917			ADAP2	1.00071	8.34681	10.0628	8.65607e-19	1.64416e-16	32.126			HLA.DRA	1.33911	11.9114	8.81394	1.84998e-15
CYTH4	1.19665	0.258258	9.83141	2.81e-17	5.86e-15	28.7748			CARD17	1.46967	0.916529	10.6311	3.09e-19	6.59e-17	33.2			CORO1A	1.14797	7.26251	15.2373	5.53e-42	6.11e-40	84.6586			RNASE6	1.14749	8.16319	11.735	1.14e-27	1.02e-25	52.0586			CYTIP	1.40306	6.31628	10.0384	1.00769e-18	1.89599e-16	31.9768			CYP1B1	2.09739	7.54925	8.77224	2.37758e-15
TNFRSF1B	1.25588	0.138221	9.82921	2.84e-17	5.86e-15	28.7627			TRIM38	1.54415	0.698968	10.6187	3.31e-19	6.93e-17	33.131			CD37	1.12193	5.8225	15.2183	6.67e-42	7.3e-40	84.4729			TLR7	1.04165	6.1383	11.6874	1.73e-27	1.54e-25	51.6417			FYB	1.22526	6.71952	10.0213	1.12103e-18	2.08952e-16	31.8722			COL6A3	2.42003	8.33904	8.73867	2.9089e-15
ALPK1	1.27731	0.549915	9.82774	2.87e-17	5.86e-15	28.7546			C17orf60	1.16114	0.298195	10.6154	3.38e-19	6.98e-17	33.1124			C1QB	1.61081	10.3046	14.9409	1.01e-40	1.05e-38	81.776			TYROBP	1.27678	9.40303	11.6702	2.02e-27	1.78e-25	51.4911			CD37	1.35773	6.79904	9.96473	1.59479e-18	2.94504e-16	31.5262			SLA	1.03141	8.58792	8.6795	4.1484e-15
CARD16	1.68872	1.04798	9.8162	3.06e-17	6.18e-15	28.6911			RBM47	1.04069	0.423517	10.6107	3.47e-19	7.09e-17	33.0865			CAPG	1.22342	7.84895	14.8932	1.61e-40	1.66e-38	81.3132			CFD	1.16331	5.85683	11.5332	6.77e-27	5.69e-25	50.2957			SCIN	1.68881	7.01799	9.95777	1.66544e-18	3.0473e-16	31.4836			C5AR1	1.3585	7.93549	8.67051	4.37781e-15
LUM	2.84608	1.70633	9.80263	3.3e-17	6.6e-15	28.6164			GIMAP1	1.00919	0.157189	10.5993	3.7e-19	7.48e-17	33.0233			HLA.DPA1	1.60046	10.2925	14.8137	3.49e-40	3.58e-38	80.5442			FOLR2	1.15222	6.2925	11.4784	1.1e-26	8.99e-25	49.8199			CASP1	1.419	8.35441	9.91135	2.22312e-18	3.9944e-16	31.2001			FGL2	1.14001	8.25528	8.61117	6.2434e-15
CCL2	2.55733	0.823512	9.79663	3.41e-17	6.76e-15	28.5834			CPVL	1.70802	0.624056	10.5867	3.97e-19	7.95e-17	32.9531			HLA.DQB1	1.40045	6.71154	14.7159	9.05e-40	9.13e-38	79.5987			FILIP1L	1.0205	7.19834	11.3952	2.27e-26	1.84e-24	49.0994			SERPINB1	1.13627	7.42024	9.84106	3.44097e-18	6.01988e-16	30.7713			COL1A2	2.1224	10.5089	8.60307	6.55312e-15
DRAM1	1.2307	0.379227	9.77068	3.95e-17	7.74e-15	28.4407			MLKL	1.25939	0.58605	10.5717	4.32e-19	8.46e-17	32.8698			C2	1.24975	5.94307	14.4969	7.58e-39	7.46e-37	77.4902			COL5A1	1.44066	6.41793	11.3632	3.01e-26	2.4e-24	48.8228			ACSL1	1.04086	8.85901	9.83869	3.49196e-18	6.05598e-16	30.7568			ITGB2	1.32426	8.65877	8.57206	7.88545e-15
SYTL3	1.20404	0.39593	9.76713	4.03e-17	7.82e-15	28.4212			IL4R	1.24278	0.493411	10.5702	4.36e-19	8.46e-17	32.8617			HLA.DPB1	1.50499	10.049	14.4849	8.51e-39	8.32e-37	77.3748			HLA.DQB1	1.15981	6.71154	11.2992	5.26e-26	4.13e-24	48.2714			F13A1	2.4122	9.15864	9.82399	3.82555e-18	6.57731e-16	30.6673			ATP8B4	1.01783	5.52801	8.55484	8.73837e-15
MS4A14	1.40567	0.489469	9.71173	5.5e-17	1.05e-14	28.1166			CCL5	1.80713	0.667135	10.5686	4.4e-19	8.46e-17	32.8529			PLBD1	1.26002	6.50958	14.407	1.81e-38	1.74e-36	76.6271			C1QB	1.31976	10.3046	11.2872	5.84e-26	4.55e-24	48.168			C1QA	1.45495	9.8405	9.77954	5.04018e-18	8.44717e-16	30.3966			PYCARD	1.03545	7.98337	8.53875	9.61749e-15
HCLS1	1.17518	0.350113	9.7042	5.73e-17	1.08e-14	28.0753			FES	1.27582	0.273672	10.5586	4.66e-19	8.86e-17	32.7971			F13A1	2.31067	7.2297	14.3825	2.29e-38	2.19e-36	76.3925			VSIG4	1.5036	9.39855	11.2777	6.35e-26	4.92e-24	48.0862			GPR84	1.19925	6.15234	9.76809	5.41101e-18	8.99309e-16	30.327			LY86	1.15477	8.68896	8.49676	1.2349e-14
ICAM1	1.74178	0.658839	9.70288	5.78e-17	1.08e-14	28.068			LCP2	1.47263	0.510461	10.5398	5.18e-19	9.76e-17	32.6931			MAP3K8	1.08531	4.97683	14.2742	6.51e-38	6.17e-36	75.356			TREM1	1.52618	6.75922	11.2661	7.02e-26	5.4e-24	47.9867			ADORA3	1.4754	8.42316	9.7562	5.82462e-18	9.60052e-16	30.2547			MSR1	1.11992	6.11369	8.43673	1.76392e-14
PLK3	1.18877	0.644423	9.68108	6.53e-17	1.19e-14	27.9482			AIF1	1.3442	0.138311	10.5083	6.18e-19	1.15e-16	32.5183			VSIG4	1.77732	9.39855	14.2212	1.08e-37	1e-35	74.8502			NNMT	1.97565	9.12289	11.2456	8.39e-26	6.38e-24	47.811			TM6SF1	1.27729	7.6984	9.74989	6.05698e-18	9.90167e-16	30.2163			MS4A14	1.0685	6.23804	8.43394	1.79328e-14
CFB	2.23871	1.02552	9.68022	6.56e-17	1.19e-14	27.9435			VAMP5	1.34472	0.439512	10.4989	6.52e-19	1.21e-16	32.4662			TNFAIP8	1.1128	5.68957	14.1267	2.69e-37	2.46e-35	73.949			THBS1	1.14468	5.21684	11.1744	1.56e-25	1.17e-23	47.2012			CCR1	1.20069	7.67189	9.72141	7.22558e-18	1.1716e-15	30.0431			SERPING1	1.51684	9.93108	8.36739	2.65968e-14
NPL	1.21381	0.355681	9.66781	7.03e-17	1.26e-14	27.8754			C1QB	1.58201	0.297068	10.4554	8.34e-19	1.51e-16	32.2243			RGS1	1.65995	7.674	14.054	5.4e-37	4.83e-35	73.2571			ASPN	1.4444	6.03823	11.0609	4.15e-25	3.01e-23	46.2327			TREM2	1.3326	9.57018	9.71101	7.70582e-18	1.22948e-15	29.98			MAN1A1	1.03755	6.78119	8.36406	2.71271e-14
MS4A4A	1.72723	0.662507	9.66445	7.17e-17	1.28e-14	27.8569			CD52	1.85965	0.613106	10.4493	8.63e-19	1.55e-16	32.1905			ALOX5AP	1.76279	9.682	14.0466	5.79e-37	5.15e-35	73.1871			CCL8	1.15621	4.60845	10.9717	8.94e-25	6.24e-23	45.4753			GNA15	1.02335	6.36721	9.65266	1.1055e-17	1.73607e-15	29.6258			ITGBL1	1.18431	5.09128	8.32246	3.46839e-14
TNFRSF14	1.17853	0.679745	9.64369	8.05e-17	1.42e-14	27.7429			FYB	1.22867	0.486088	10.3994	1.14e-18	2.04e-16	31.9138			LYZ	1.88133	8.33495	14.0156	7.8e-37	6.88e-35	72.8919			CH25H	1.41604	5.96855	10.9009	1.64e-24	1.13e-22	44.8763			SLC2A5	1.17626	6.87481	9.59032	1.62472e-17	2.51189e-15	29.2479			C1QB	1.32665	10.7026	8.28353	4.36357e-14
KCNE3	1.28639	0.658922	9.63721	8.35e-17	1.46e-14	27.7073			CD2	1.66455	0.762218	10.3579	1.45e-18	2.55e-16	31.6838			CCL2	2.10163	9.16261	14.0009	8.98e-37	7.86e-35	72.7524			DPYD	1.24418	8.61659	10.8404	2.75e-24	1.85e-22	44.3668			C5AR1	1.45169	7.93549	9.58722	1.65611e-17	2.54072e-15	29.2291			CCR1	1.07865	7.67189	8.27816	4.50372e-14
CLEC4A	1.12682	0.294242	9.61332	9.55e-17	1.64e-14	27.5762			MNDA	1.46522	0.191652	10.3499	1.51e-18	2.65e-16	31.6394			TLR7	1.17422	6.1383	13.8019	6e-36	4.98e-34	70.8683			DCN	1.34715	8.76386	10.7589	5.5e-24	3.6e-22	43.6823			RNF149	1.09652	9.52949	9.56451	1.90503e-17	2.85669e-15	29.0917			C1QA	1.30151	9.8405	8.27223	4.66387e-14
PYCARD	1.00962	0.225543	9.5846	1.12e-16	1.91e-14	27.4186			MS4A4A	1.79226	0.662507	10.3259	1.73e-18	3e-16	31.5063			CSF1R	1.14807	8.05222	13.6806	1.9e-35	1.55e-33	69.7245			S100A4	1.31712	8.42613	10.7269	7.21e-24	4.67e-22	43.4151			HAMP	1.91004	8.1234	9.54945	2.09046e-17	3.11135e-15	29.0006			C1R	1.56971	10.0868	8.24809	5.37582e-14
MAP3K8	1.59887	0.57912	9.57373	1.19e-16	2.01e-14	27.359			TRPV2	1.08795	0.2691	10.316	1.83e-18	3.15e-16	31.4512			TNFAIP3	1.03249	6.8387	13.6592	2.33e-35	1.88e-33	69.5231			HLA.DPB1	1.20604	10.049	10.6845	1.03e-23	6.62e-22	43.0602			LOC100509635	1.3017	7.50784	9.49345	2.95144e-17	4.3282e-15	28.6621			MNDA	1.38471	8.0348	8.24289	5.54299e-14
CD93	1.47054	0.967462	9.53842	1.45e-16	2.39e-14	27.1654			DSE	1.03453	0.363376	10.3094	1.9e-18	3.24e-16	31.4146			PLAUR	1.30841	6.68017	13.599	4.12e-35	3.29e-33	68.9576			LY86	1.14474	7.94955	10.6687	1.18e-23	7.53e-22	42.929			IL18	1.2996	6.78723	9.46998	3.41002e-17	4.96419e-15	28.5204			CFD	1.2072	7.29986	8.19902	7.17248e-14
CFHR3	1.75934	0.948348	9.51524	1.65e-16	2.67e-14	27.0383			RGS18	1.24324	0.2433	10.2988	2.02e-18	3.41e-16	31.3559			GLIPR1	1.29372	7.41524	13.558	6.07e-35	4.82e-33	68.5725			SERPINF1	1.23512	8.1934	10.5651	2.82e-23	1.75e-21	42.0675			CSF1R	1.24246	9.55455	9.45996	3.6267e-17	5.24137e-15	28.46			CTSC	1.32927	8.21257	8.18532	7.77284e-14
FHOD1	1.00325	0.344066	9.51394	1.67e-16	2.67e-14	27.0312			PTPRC	1.20615	0.578577	10.296	2.05e-18	3.43e-16	31.3405			S100A11	1.06455	9.20675	13.5405	7.16e-35	5.65e-33	68.4082			HLA.DRA	1.35078	10.4607	10.4749	6.02e-23	3.71e-21	41.3209			CORO1A	1.09304	8.21403	9.32159	8.47786e-17	1.19072e-14	27.6269			HLA.DPA1	1.34189	11.0316	8.17099	8.45414e-14
RAB32	1.40923	0.630885	9.50047	1.8e-16	2.83e-14	26.9574			HLA-DOA	1.1921	0.458589	10.2868	2.16e-18	3.59e-16	31.2897			NPL	1.10973	6.56657	13.5249	8.3e-35	6.51e-33	68.2619			C1R	1.20133	9.15581	10.3416	1.83e-22	1.09e-20	40.225			GIMAP6	1.09376	7.81989	9.20642	1.71423e-16	2.39081e-14	26.9362			PTPRC	1.28177	7.36235	8.07128	1.51453e-13
VAV1	1.24526	0.131127	9.4898	1.91e-16	2.98e-14	26.899			LYN	1.21104	0.250629	10.264	2.46e-18	4.04e-16	31.1631			S100A4	1.54663	8.42613	13.3121	6.16e-34	4.65e-32	66.2742			COL15A1	1.13858	5.21929	10.324	2.12e-22	1.24e-20	40.0809			NCKAP1L	1.16689	7.45335	9.19187	1.87335e-16	2.59459e-14	26.8491			IL7R	1.12792	5.94448	8.06904	1.5345e-13
ITGB2	1.2954	0.445357	9.48687	1.94e-16	3.01e-14	26.8829			CLEC2B	1.59157	0.712942	10.2538	2.6e-18	4.25e-16	31.1066			CLEC2B	1.39764	8.42544	13.1977	1.8e-33	1.33e-31	65.2105			COLEC12	1.29429	7.2203	10.2438	4.11e-22	2.32e-20	39.4262			S100A9	1.56396	8.74976	9.14561	2.48365e-16	3.34688e-14	26.5725			S100A11	1.15924	9.94276	8.05665	1.64938e-13
LTF	4.82783	3.69751	9.46874	2.14e-16	3.3e-14	26.7836			HLA-DRB5	1.75653	0.637756	10.2352	2.89e-18	4.64e-16	31.0037			STAB1	1.17297	7.68621	13.1596	2.57e-33	1.89e-31	64.8572			HAMP	1.47912	7.06425	10.2345	4.44e-22	2.49e-20	39.3511			CD163	1.88526	10.9357	9.14069	2.55909e-16	3.42541e-14	26.5432			SERPINF1	1.36112	9.17037	8.04123	1.80444e-13
PTAFR	1.19113	0.136589	9.45693	2.29e-16	3.5e-14	26.719			CD300A	1.20182	0.414954	10.1741	4.08e-18	6.49e-16	30.665			CD74	1.31132	10.8651	13.135	3.23e-33	2.36e-31	64.6287			TNFSF10	1.13914	6.27527	10.1392	9.72e-22	5.3e-20	38.5773			SIGLEC10	1.1399	7.30021	9.00069	5.99149e-16	7.74991e-14	25.7089			NABP1	1.02399	6.29937	8.03884	1.82977e-13
NCF2	1.57133	0.333893	9.40715	3.03e-16	4.57e-14	26.4465			CFD	1.68286	0.638378	10.1562	4.51e-18	7.13e-16	30.5659			AQP9	1.23486	5.33365	13.0574	6.67e-33	4.73e-31	63.9112			COL1A1	1.01551	5.19308	10.1243	1.1e-21	5.92e-20	38.4564			MAP3K8	1.22765	6.01067	8.98196	6.71154e-16	8.58044e-14	25.5976			SLFN12	1.08431	5.53141	8.02959	1.93108e-13
PLAUR	2.08637	1.07009	9.40507	3.06e-16	4.57e-14	26.4351			HLA-DMB	1.45301	0.546464	10.1435	4.85e-18	7.59e-16	30.4959			FOLR2	1.26286	6.2925	13.0014	1.12e-32	7.93e-31	63.394			AIM1	1.18456	6.03118	10.0731	1.67e-21	8.88e-20	38.0434			NPC2	1.03578	11.0471	8.945	8.3946e-16	1.05297e-13	25.3782			SASH3	1.07265	7.24387	8.02143	2.02494e-13
SOD2	1.85306	1.1434	9.40506	3.06e-16	4.57e-14	26.4351			SLAMF8	1.51438	0.854292	10.1356	5.07e-18	7.87e-16	30.4522			CD69	1.24656	4.79698	12.9733	1.46e-32	1.02e-30	63.1346			ALOX5AP	1.36994	9.682	10.0169	2.64e-21	1.38e-19	37.5908			IL13RA1	1.24116	7.70091	8.84881	1.50076e-15	1.84761e-13	24.8086			TM6SF1	1.11992	7.6984	8.01988	2.04333e-13
PLXND1	1.00507	0.431783	9.39913	3.16e-16	4.69e-14	26.4027			PTPLAD2	1.2587	0.400134	10.1318	5.18e-18	7.98e-16	30.4312			TREM2	1.34475	8.11203	12.9645	1.58e-32	1.1e-30	63.0541			RARRES1	1.30996	5.31691	10.0058	2.89e-21	1.49e-19	37.5018			SERPINF1	1.449	9.17037	8.79831	2.03424e-15	2.45884e-13	24.5105			GPX8	1.62307	6.80103	8.01724	2.07489e-13
LYN	1.15118	0.250629	9.38556	3.41e-16	4.96e-14	26.3284			TNFRSF14	1.2099	0.679745	10.1038	6.06e-18	9.27e-16	30.276			HAMP	1.76026	7.06425	12.8724	3.72e-32	2.56e-30	62.2061			CCL20	1.32072	4.71917	9.97527	3.71e-21	1.88e-19	37.257			BCL2A1	1.76341	6.95037	8.77866	2.28958e-15	2.71805e-13	24.3946			GPR160	1.08537	6.88201	7.96572	2.79902e-13
MMP19	1.66708	0.89224	9.38387	3.45e-16	4.96e-14	26.3192			HLA-DPA1	1.51792	0.527121	10.0795	6.95e-18	1.05e-15	30.1418			TREM1	1.68308	6.75922	12.855	4.37e-32	2.99e-30	62.0468			COL5A2	1.15646	8.4141	9.90832	6.39e-21	3.17e-19	36.7215			CCL5	1.14432	5.8977	8.77637	2.32134e-15	2.73946e-13	24.3811			SAMSN1	1.15605	7.3908	7.96321	2.84008e-13
METRNL	1.57343	0.500291	9.38129	3.5e-16	4.96e-14	26.3051			NCF1	1.16331	0.39187	10.056	7.94e-18	1.19e-15	30.0114			ACSL1	1.00862	7.43899	12.7277	1.42e-31	9.48e-30	60.8803			TMEM176B	1.29836	8.49457	9.86356	9.17e-21	4.48e-19	36.3647			MAFB	1.12373	10.4032	8.70349	3.59575e-15	4.21844e-13	23.9521			TRIM6	1.1653	6.00077	7.94087	3.23285e-13
TNFSF13	1.08435	0.123659	9.36596	3.81e-16	5.35e-14	26.2213			GLIPR1	1.4092	0.761768	10.0433	8.53e-18	1.26e-15	29.9412			C1S	1.52932	9.36355	12.6946	1.92e-31	1.27e-29	60.578			MXRA5	1.49638	7.35761	9.85214	1.01e-20	4.88e-19	36.2739			S100A8	1.2404	7.41788	8.65733	4.74125e-15	5.49764e-13	23.6811			TNFSF10	1.04752	6.05868	7.8999	4.09815e-13
CD52	1.74843	0.613106	9.36513	3.83e-16	5.35e-14	26.2167			CYTH4	1.20936	0.258258	10.0185	9.81e-18	1.43e-15	29.8042			RARRES3	1.3353	8.30752	12.664	2.55e-31	1.65e-29	60.2992			HLA.DPA1	1.18412	10.2925	9.84848	1.04e-20	4.97e-19	36.2448			CD74	1.441	8.42066	8.62544	5.73779e-15	6.46522e-13	23.4941			FYB	1.04351	6.71952	7.88716	4.41145e-13
VSIG4	1.58353	0.23619	9.35395	4.07e-16	5.61e-14	26.1556			IL18	1.17717	0.395409	10.0172	9.88e-18	1.43e-15	29.7971			THBD	1.03638	5.58757	12.6639	2.55e-31	1.65e-29	60.2977			ICAM1	1.02043	5.85475	9.80785	1.44e-20	6.76e-19	35.9221			S100A11	1.21273	9.94276	8.59284	6.97157e-15	7.81129e-13	23.3033			MS4A7	1.2041	8.915	7.86907	4.89743e-13
C3	1.80546	0.19056	9.34832	4.2e-16	5.75e-14	26.1249			ALOX5AP	1.64911	0.63937	10.015	1e-17	1.43e-15	29.785			CFD	1.23683	5.85683	12.5257	9.07e-31	5.67e-29	59.0406			LY75	1.01093	5.6955	9.77085	1.94e-20	8.91e-19	35.629			RCSD1	1.06458	7.11335	8.54374	9.34378e-15	1.02391e-12	23.0163			CASP1	1.2146	8.35441	7.86755	4.94044e-13
COL8A1	2.53421	1.78211	9.345	4.28e-16	5.8e-14	26.1067			HLA-DRB4	1.87611	0.666563	9.99751	1.1e-17	1.55e-15	29.688			CD52	1.25122	5.54274	12.5126	1.02e-30	6.37e-29	58.9216			ASCL1	-1.30652	6.49578	-9.76645	2.01e-20	9.2e-19	35.5941			S100A4	1.47661	9.09807	8.50196	1.1982e-14	1.30584e-12	22.7726			PRSS23	1.33431	8.76023	7.86562	4.99577e-13
C9orf167	1.12265	0.331129	9.31165	5.16e-16	6.86e-14	25.9245			DAB2	1.03627	0.232666	9.98293	1.2e-17	1.67e-15	29.6074			CD163	1.8392	9.11464	12.379	3.46e-30	2.12e-28	57.7133			TAGLN	1.32804	8.68761	9.73303	2.62e-20	1.18e-18	35.3301			C1QC	1.39305	10.4365	8.47526	1.40432e-14	1.52216e-12	22.6171			SRGN	1.14423	10.981	7.84924	5.49106e-13
CTSL1	1.49102	0.555315	9.29964	5.51e-16	7.28e-14	25.8589			HCK	1.02031	0.138068	9.97058	1.28e-17	1.78e-15	29.5391			IL1B	1.26877	6.46955	12.319	5.97e-30	3.58e-28	57.1719			IL1B	1.05586	6.46955	9.72165	2.87e-20	1.28e-18	35.2403			CD69	1.42047	5.41991	8.4509	1.62294e-14	1.74021e-12	22.4754			MYOF	1.17549	8.1767	7.84063	5.77059e-13
CPVL	1.58728	0.624056	9.2911	5.78e-16	7.59e-14	25.8124			PROCR	1.1995	0.530122	9.95623	1.39e-17	1.92e-15	29.4598			DENND2D	1.08023	5.52368	12.264	9.84e-30	5.79e-28	56.677			SDC2	1.09833	7.44599	9.64594	5.26e-20	2.24e-18	34.6446			TNFSF10	1.095	6.05868	8.40971	2.0719e-14	2.16345e-12	22.2362			CD55	1.05338	7.36606	7.83601	5.92648e-13
SLC39A8	1.42434	0.745902	9.28	6.15e-16	7.97e-14	25.7518			CREG1	1.08224	0.276383	9.92264	1.68e-17	2.3e-15	29.2742			RBM47	1.0903	7.07799	12.2309	1.33e-29	7.7e-28	56.3799			PLAU	1.09916	5.82123	9.61204	6.89e-20	2.91e-18	34.3789			GIMAP2	1.08391	7.93647	8.23651	5.75893e-14	5.86001e-12	21.235			IER3	1.28029	9.07587	7.77498	8.41952e-13
TNFAIP8	1.14521	0.805747	9.27985	6.16e-16	7.97e-14	25.7509			FBP1	1.55713	0.609634	9.88045	2.13e-17	2.9e-15	29.0412			SLC2A5	1.16809	6.56901	12.0897	4.76e-29	2.7e-27	55.1152			SELL	1.03776	6.05412	9.57822	9.01e-20	3.74e-18	34.1142			DAB2	1.06225	8.34592	8.21801	6.42051e-14	6.50003e-12	21.1285			CXCL12	1.19714	7.25751	7.76829	8.74934e-13
VAMP5	1.25142	0.439512	9.24396	7.52e-16	9.61e-14	25.5551			CD163	2.31512	1.41996	9.87531	2.19e-17	2.96e-15	29.0128			TNFSF10	1.30224	6.27527	12.0566	6.41e-29	3.59e-27	54.8204			SERPING1	1.18253	8.44393	9.39099	3.94e-19	1.55e-17	32.6605			LY75	1.51254	6.40733	8.18906	7.60977e-14	7.66511e-12	20.9621			CFH	1.5104	7.09905	7.7674	8.79444e-13
TFEC	1.10224	0.51075	9.18332	1.05e-15	1.33e-13	25.2246			TRAF3IP3	1.39274	0.459849	9.85075	2.52e-17	3.35e-15	28.8772			CTSH	1.15516	9.049	12.0235	8.63e-29	4.81e-27	54.5257			CFI	1.16522	7.73551	9.30361	7.8e-19	2.98e-17	31.9883			CPVL	1.21803	8.97459	8.18579	7.75702e-14	7.77417e-12	20.9434			ASPN	1.44003	6.31914	7.74949	9.74638e-13
MS4A6A	1.46375	0.725301	9.17335	1.11e-15	1.4e-13	25.1703			MS4A14	1.41627	0.489469	9.84086	2.66e-17	3.52e-15	28.8226			MAFB	1.22862	9.68567	12.0197	8.93e-29	4.95e-27	54.4913			HP	1.31669	5.95989	9.20085	1.73e-18	6.32e-17	31.2032			PLAUR	1.25404	8.03071	8.1779	8.12417e-14	8.10142e-12	20.8981			NID2	1.32213	7.88154	7.74128	1.02165e-12
RASAL3	1.08584	0.226233	9.17099	1.13e-15	1.41e-13	25.1574			FAM26F	1.67354	0.847182	9.8357	2.74e-17	3.6e-15	28.7942			ADORA3	1.19049	6.99041	11.9332	1.94e-28	1.05e-26	53.7226			MGP	1.28583	9.77992	9.16076	2.36e-18	8.45e-17	30.8984			IER3	1.32621	9.07587	8.16584	8.71956e-14	8.65189e-12	20.8288			COL5A2	1.43338	9.36284	7.72773	1.1041e-12
CARD17	1.35192	0.916529	9.16765	1.15e-15	1.42e-13	25.1392			LYZ	2.07356	1.14674	9.83074	2.82e-17	3.67e-15	28.7668			CH25H	1.49863	5.96855	11.7395	1.09e-27	5.71e-26	52.0111			HMOX1	1.03878	9.13594	9.10535	3.62e-18	1.27e-16	30.4787			ST8SIA4	1.11338	6.49334	8.13951	1.01732e-13	9.99481e-12	20.6779			PION	1.24759	8.73491	7.70214	1.27833e-12
LCP2	1.35675	0.510461	9.12176	1.48e-15	1.81e-13	24.8895			P2RY8	1.49275	0.683872	9.79837	3.38e-17	4.38e-15	28.5882			EVI2A	1.17897	8.15842	11.7331	1.16e-27	5.99e-26	51.9551			IL8	1.46305	7.25637	8.82852	2.97e-17	9.5e-16	28.4072			IBSP	2.12235	7.49889	8.04765	1.73941e-13	1.67589e-11	20.1529			MAFB	1.03055	10.4032	7.69994	1.29457e-12
SLC11A1	1.40786	0.536125	9.10826	1.6e-15	1.94e-13	24.816			CD53	1.5353	0.172577	9.78639	3.62e-17	4.65e-15	28.5221			BLNK	1.14837	6.13185	11.7044	1.49e-27	7.66e-26	51.7029			CCL18	1.23509	4.29736	8.81883	3.19e-17	1.02e-15	28.3354			IL7R	1.11155	5.94448	7.90554	3.96914e-13	3.69909e-11	19.3456			LAPTM5	1.07818	11.2487	7.67144	1.5236e-12
FN1	1.79509	1.14518	9.10078	1.67e-15	2e-13	24.7753			FPR1	1.72274	0.278896	9.7432	4.61e-17	5.84e-15	28.2839			IER3	1.35621	7.53966	11.5785	4.54e-27	2.26e-25	50.5991			C3	1.11434	11.1361	8.80422	3.57e-17	1.13e-15	28.2274			SLCO2B1	1.02758	7.8747	7.90335	4.01992e-13	3.71644e-11	19.3332			SCIN	1.41499	7.01799	7.67037	1.53291e-12
TBC1D10C	1.47552	0.712425	9.09581	1.72e-15	2.04e-13	24.7483			SIGLEC7	1.02442	0.45331	9.74253	4.63e-17	5.84e-15	28.2802			HPGDS	1.21314	6.61588	11.4914	9.78e-27	4.78e-25	49.8395			GPNMB	1.19977	9.74559	8.77706	4.37e-17	1.37e-15	28.0269			KMO	1.00963	5.46499	7.85552	5.29893e-13	4.78198e-11	19.063			PCOLCE	1.51332	8.30181	7.64667	1.75498e-12
NLRC4	1.02113	0.355631	9.09388	1.73e-15	2.05e-13	24.7378			GSDMD	1.47386	0.444521	9.73629	4.79e-17	5.98e-15	28.2458			GBP2	1.04249	7.96487	11.4196	1.84e-26	8.84e-25	49.2154			BCAN	-1.12122	6.7699	-8.7366	5.92e-17	1.82e-15	27.729			NABP1	1.00598	6.29937	7.84241	5.71532e-13	5.1115e-11	18.989			IL13RA1	1.11794	7.70091	7.62887	1.94237e-12
WIPI1	1.11102	0.560211	9.09258	1.75e-15	2.05e-13	24.7307			TYMP	1.49545	0.840306	9.73023	4.96e-17	6.13e-15	28.2124			SELL	1.19018	6.05412	11.3877	2.43e-26	1.16e-24	48.9391			PCOLCE	1.05957	7.70905	8.70318	7.6e-17	2.29e-15	27.4836			BLNK	1.37494	6.95484	7.73532	1.0578e-12	9.01568e-11	18.3869			LAMB1	1.2763	8.8344	7.61311	2.12479e-12
GSDMD	1.41473	0.444521	9.0811	1.86e-15	2.18e-13	24.6683			LST1	1.046	0.0158474	9.72888	5e-17	6.14e-15	28.205			C1R	1.29349	9.15581	11.37	2.84e-26	1.34e-24	48.7853			SULF1	1.17929	5.98513	8.61965	1.41e-16	4.12e-15	26.8732			RGS1	1.57308	8.75469	7.71908	1.16089e-12	9.7691e-11	18.296			NCF2	1.10945	6.90578	7.56322	2.82149e-12
C1orf162	1.10051	0.414193	9.07283	1.95e-15	2.27e-13	24.6234			CD300C	1.15416	0.202914	9.72456	5.12e-17	6.25e-15	28.1812			LY75	1.12917	5.6955	11.2374	9.01e-26	4.13e-24	47.6412			CLEC5A	1.02902	6.30846	8.52659	2.81e-16	7.86e-15	26.1979			LYZ	1.49795	8.15082	7.64676	1.75511e-12	1.43458e-10	17.8919			C3	1.40132	12.0148	7.55098	3.02443e-12
MNDA	1.35821	0.191652	9.06713	2.01e-15	2.32e-13	24.5924			S100A11	1.47705	0.83086	9.68514	6.39e-17	7.7e-15	27.964			CCL8	1.17303	4.60845	11.1789	1.5e-25	6.79e-24	47.1388			LOX	1.3546	6.81719	8.37228	8.69e-16	2.27e-14	25.0896			SELL	1.28689	6.48639	7.63319	1.89623e-12	1.54361e-10	17.8163			CSF1R	1.06278	9.55455	7.54965	3.04738e-12
STAB1	1.14918	0.264378	9.0404	2.33e-15	2.68e-13	24.4472			TGFBI	1.7408	0.834054	9.67304	6.84e-17	8.19e-15	27.8973			DPYD	1.26963	8.61659	11.1273	2.34e-25	1.05e-23	46.6969			PLA2G2A	1.737	6.79769	8.29624	1.51e-15	3.84e-14	24.5487			IL1B	1.15052	7.72739	7.60068	2.28182e-12	1.83503e-10	17.6353			IBSP	2.01778	7.49889	7.50815	3.85486e-12
LCP1	1.1709	0.386036	9.03681	2.38e-15	2.72e-13	24.4277			TNFAIP8	1.17211	0.805747	9.65619	7.51e-17	8.95e-15	27.8045			OLFML2B	1.04334	6.54132	10.8373	2.82e-24	1.2e-22	44.2325			TMEM176A	1.01238	8.24424	8.24204	2.23e-15	5.57e-14	24.1653			GPR82	1.09232	5.39584	7.59624	2.34018e-12	1.8744e-10	17.6106			ADORA3	1.23016	8.42316	7.48906	4.29431e-12
PTGER4	1.00708	0.39255	9.03074	2.46e-15	2.78e-13	24.3947			NCF2	1.59423	0.333893	9.64402	8.04e-17	9.52e-15	27.7375			CPVL	1.07816	7.8565	10.8139	3.44e-24	1.45e-22	44.0353			PI3	1.34168	5.20352	8.05527	8.43e-15	1.94e-13	22.8582			NAT1	1.00963	6.32887	7.55644	2.93387e-12	2.29463e-10	17.3897			HAMP	1.59875	8.1234	7.39224	7.40961e-12
VMO1	1.15902	0.155913	9.03038	2.47e-15	2.78e-13	24.3927			ARHGAP18	1.34376	0.663928	9.64227	8.12e-17	9.56e-15	27.7279			TRIM22	1.12806	9.16564	10.803	3.78e-24	1.58e-22	43.9431			RGS1	1.07405	7.674	8.05108	8.68e-15	1.99e-13	22.8291			MX2	1.05565	7.34069	7.55316	2.98889e-12	2.32853e-10	17.3715			GPR34	1.18804	9.68738	7.37433	8.19331e-12
TNFSF14	1.88365	0.927897	9.00064	2.91e-15	3.25e-13	24.2313			HLA-DPB1	1.68553	0.501996	9.63561	8.43e-17	9.86e-15	27.6912			ICAM1	1.10132	5.85475	10.7928	4.12e-24	1.72e-22	43.8577			CSPG5	-1.20547	8.97265	-7.91239	2.3e-14	5.01e-13	21.873			HPGDS	1.1548	7.48405	7.55052	3.03398e-12	2.35446e-10	17.3569			PLAUR	1.1548	8.03071	7.30438	1.21218e-11
OSM	2.22295	0.761365	8.99647	2.98e-15	3.3e-13	24.2087			MAP3K8	1.59981	0.57912	9.58338	1.13e-16	1.31e-14	27.4038			MRC1	1.49677	5.72583	10.7845	4.42e-24	1.84e-22	43.7871			IL6	1.02941	4.88457	7.9093	2.35e-14	5.11e-13	21.8518			CD55	1.02178	7.36606	7.5164	3.68099e-12	2.81278e-10	17.168			ESM1	1.02901	5.77673	7.30172	1.23031e-11
CD300A	1.11818	0.414954	8.98315	3.2e-15	3.52e-13	24.1364			APOB48R	1.28301	0.464548	9.57799	1.16e-16	1.32e-14	27.3742			TGFBI	1.19043	10.0573	10.7771	4.71e-24	1.95e-22	43.725			CXCL2	1.1408	6.84671	7.90893	2.36e-14	5.11e-13	21.8493			CAPG	1.15784	9.0318	7.51124	3.79017e-12	2.88515e-10	17.1394			CPQ	1.01536	7.67153	7.29361	1.2873e-11
C5AR1	1.37314	0.589002	8.96883	3.47e-15	3.78e-13	24.0588			CXCR4	1.65648	0.691869	9.57789	1.17e-16	1.32e-14	27.3736			CXCR4	1.0903	7.74673	10.7636	5.28e-24	2.16e-22	43.6116			SLPI	1.50289	7.19517	7.80253	4.94e-14	1.02e-12	21.1243			GLIPR1	1.1533	8.74091	7.3658	8.5993e-12	6.30531e-10	16.3391			CCL2	1.84547	9.62096	7.29351	1.28799e-11
HLA-F	1.21843	0.320799	8.95731	3.7e-15	3.99e-13	23.9963			PTAFR	1.19995	0.136589	9.57787	1.17e-16	1.32e-14	27.3735			RGS2	1.02463	9.86979	10.5776	2.54e-23	9.94e-22	42.0565			POSTN	1.17512	6.19549	7.79806	5.09e-14	1.05e-12	21.094			AQP9	1.25452	6.83454	7.35631	9.06952e-12	6.60155e-10	16.2871			CD37	1.0911	6.79904	7.25588	1.58872e-11
IGFBP7	1.021	0.398217	8.93908	4.09e-15	4.36e-13	23.8975			FAM20A	1.70345	1.03945	9.56499	1.25e-16	1.41e-14	27.3027			MX2	1.12678	6.13218	10.5645	2.84e-23	1.1e-21	41.9479			LTF	2.11912	8.3533	7.74008	7.6e-14	1.53e-12	20.7022			C3	1.36511	12.0148	7.28994	1.31458e-11	9.36355e-10	15.9247			CTSK	1.26252	8.54883	7.25555	1.59166e-11
ARHGAP15	1.21555	0.495561	8.93151	4.27e-15	4.5e-13	23.8565			FCGR3B	1.31801	0.551833	9.55751	1.31e-16	1.47e-14	27.2616			CECR1	1.07147	8.37624	10.5017	4.81e-23	1.82e-21	41.4259			ARC	-1.04985	6.5573	-7.73552	7.84e-14	1.58e-12	20.6715			2020-03-01	1.01852	7.48139	7.26832	1.48306e-11	1.04887e-09	15.807			FAP	1.3025	6.53879	7.24166	1.71958e-11
ANPEP	2.02471	0.981965	8.92886	4.33e-15	4.54e-13	23.8421			EMB	1.06727	0.509943	9.54956	1.37e-16	1.52e-14	27.2179			CFI	1.28499	7.73551	10.4985	4.94e-23	1.87e-21	41.3996			SERPINE1	1.08664	7.38029	7.67105	1.22e-13	2.38e-12	20.2385			C1S	1.53829	9.19383	7.10149	3.73889e-11	2.49393e-09	14.9045			CD69	1.27003	5.41991	7.2415	1.72116e-11
SERPING1	1.58647	0.848999	8.90841	4.85e-15	5.01e-13	23.7314			CD1D	1.05472	0.238218	9.52966	1.53e-16	1.68e-14	27.1085			APOC2	1.20149	8.3703	10.452	7.29e-23	2.71e-21	41.0152			DLL3	-1.16626	6.20008	-7.55991	2.6e-13	4.92e-12	19.4987			C1R	1.40352	10.0868	7.08088	4.18836e-11	2.76578e-09	14.7938			TIMP1	1.35805	12.3745	7.21633	1.9796e-11
MYL12A	1.20659	0.762528	8.90065	5.06e-15	5.2e-13	23.6894			LILRB1	1.35669	0.658894	9.46825	2.15e-16	2.35e-14	26.7711			LTBP2	1.0561	6.79157	10.3845	1.28e-22	4.7e-21	40.4586			MMP9	1.24145	7.46406	7.46833	4.81e-13	8.89e-12	18.8951			OLFML2B	1.31609	8.02268	7.08029	4.20193e-11	2.76578e-09	14.7906			ST8SIA4	1.01185	6.49334	7.14646	2.91561e-11
CCL5	1.63765	0.667135	8.89867	5.12e-15	5.23e-13	23.6786			TNFAIP2	1.75492	0.684233	9.44329	2.47e-16	2.68e-14	26.6342			OLR1	1.09704	6.12968	10.3272	2.06e-22	7.33e-21	39.9875			CXCL14	1.60778	8.5496	7.4281	6.29e-13	1.14e-11	18.6317			CCL2	1.79879	9.62096	7.05066	4.94522e-11	3.23369e-09	14.6318			ARHGAP18	1.17138	7.68266	7.05842	4.73682e-11
MYOF	1.3466	0.61458	8.89557	5.2e-15	5.29e-13	23.6618			TLR8	1.4474	0.697535	9.43041	2.66e-16	2.85e-14	26.5634			C3	1.25866	11.1361	10.2101	5.43e-22	1.88e-20	39.0299			CHI3L2	1.34846	8.16406	7.08039	6.15e-12	9.6e-11	16.4014			TNFSF13B	1.1739	9.20164	7.00437	6.37415e-11	4.12747e-09	14.3842			COL5A1	1.38161	7.81323	7.05306	4.8785e-11
HLA-DRB1	1.49973	0.598732	8.88807	5.43e-15	5.46e-13	23.6213			RUNX3	1.14532	0.427591	9.4292	2.68e-16	2.86e-14	26.5568			TMEM176B	1.33045	8.49457	10.167	7.73e-22	2.66e-20	38.6793			VCAM1	1.07591	8.51242	6.91287	1.79e-11	2.6e-10	15.3567			CFI	1.51448	9.09358	6.93766	9.17583e-11	5.79123e-09	14.029			CYTIP	1.09796	6.31628	7.04836	5.00601e-11
ST3GAL1	1.05583	0.0421067	8.88797	5.43e-15	5.46e-13	23.6207			HLA-DQB2	1.59006	0.720683	9.402	3.12e-16	3.27e-14	26.4076			CCL20	1.33664	4.71917	10.125	1.09e-21	3.71e-20	38.3379			ENPP2	1.03075	7.36213	6.90745	1.85e-11	2.68e-10	15.3232			CFD	1.06465	7.29986	6.91705	1.02655e-10	6.43822e-09	13.9196			TREM2	1.06315	9.57018	7.03592	5.35965e-11
IER3	1.62593	0.165623	8.8751	5.83e-15	5.83e-13	23.551			CD84	1.16303	0.110371	9.38344	3.46e-16	3.61e-14	26.3058			BIRC3	1.05375	5.54739	10.0138	2.71e-21	8.97e-20	37.4393			PTX3	1.23848	7.55651	6.82704	3.08e-11	4.3e-10	14.8291			MPEG1	1.07138	7.05714	6.91448	1.04101e-10	6.48809e-09	13.906			CAPG	1.09752	9.0318	6.99722	6.62559e-11
RNF144B	1.07471	0.322854	8.85797	6.41e-15	6.32e-13	23.4584			NCKAP1L	1.08801	0.0115202	9.36536	3.82e-16	3.97e-14	26.2067			SERPINF1	1.18262	8.1934	10.0052	2.91e-21	9.57e-20	37.3705			ALDH1A1	1.00377	6.35943	6.78624	3.97e-11	5.42e-10	14.5802			CXCR4	1.07286	8.53874	6.88721	1.20724e-10	7.43125e-09	13.7616			ENPEP	1.18857	6.66439	6.9825	7.18128e-11
RAC2	1.02868	0.386711	8.85157	6.64e-15	6.48e-13	23.4238			PLEK	1.36449	0.557238	9.36182	3.9e-16	4e-14	26.1873			AIM1	1.17464	6.03118	9.96863	3.92e-21	1.27e-19	37.0761			KCND2	-1.10653	6.17786	-6.71791	6.07e-11	8.02e-10	14.166			EVI2A	1.01013	8.89719	6.75912	2.41164e-10	1.42301e-08	13.0873			ALOX5AP	1.30033	11.1492	6.95037	8.55818e-11
NNMT	2.76619	2.32087	8.85142	6.64e-15	6.48e-13	23.423			KCNQ1	1.00325	0.1921	9.36125	3.91e-16	4e-14	26.1842			IFITM1	1.05801	8.78034	9.67818	4.06e-20	1.23e-18	34.7642			SCG3	-1.07755	7.76516	-6.69569	6.96e-11	9.06e-10	14.032			OLFML3	1.01861	9.36875	6.71815	3.00479e-10	1.72702e-08	12.8732			PDLIM1	1.12138	9.14869	6.88354	1.23103e-10
AIF1	1.21732	0.138311	8.84497	6.88e-15	6.68e-13	23.3881			CARD9	1.00384	0.251152	9.36001	3.94e-16	4.01e-14	26.1774			CD44	1.04323	8.32523	9.55917	1.05e-19	3.09e-18	33.8294			RCAN2	1.00435	7.26138	6.43153	3.47e-10	3.93e-09	12.4668			CH25H	1.30196	6.96728	6.71545	3.04863e-10	1.74718e-08	12.8591			FAS	1.09854	7.32647	6.87249	1.3071e-10
CEBPE	1.14479	0.370157	8.83854	7.13e-15	6.89e-13	23.3534			LUM	2.77041	1.70633	9.35633	4.02e-16	4.07e-14	26.1573			IBSP	1.02609	5.35087	9.49112	1.79e-19	5.14e-18	33.2982			TTYH1	-1.03236	8.83547	-6.25528	9.85e-10	1.03e-08	11.4512			SERPING1	1.27502	9.93108	6.62357	4.97892e-10	2.72884e-08	12.3815			GLIPR1	1.08952	8.74091	6.83625	1.59051e-10
CP	2.17381	1.38264	8.83406	7.31e-15	7.03e-13	23.3292			DRAM1	1.19855	0.379227	9.33512	4.53e-16	4.53e-14	26.041			HMOX1	1.06556	9.13594	9.38909	4e-19	1.12e-17	32.5063			IGJ	1.04016	4.10061	6.18307	1.5e-09	1.52e-08	11.0419			FCGBP	1.52688	10.189	6.59765	5.71415e-10	3.09682e-08	12.2475			LAMA2	1.11695	7.67509	6.80514	1.88157e-10
GIMAP4	1.05802	0.313171	8.81259	8.23e-15	7.87e-13	23.2132			KCNE3	1.25745	0.658922	9.26986	6.52e-16	6.49e-14	25.6838			CYP1B1	1.37293	6.12925	9.36576	4.8e-19	1.34e-17	32.326			C1orf61	-1.03952	10.0721	-6.14162	1.91e-09	1.9e-08	10.8086			PLAU	1.28251	7.47106	6.57599	6.40974e-10	3.45502e-08	12.1357			SDC2	1.15341	8.66229	6.80203	1.91338e-10
VDR	1.96438	1.20703	8.8083	8.43e-15	8.02e-13	23.19			HLA-E	1.11544	0.215049	9.26267	6.78e-16	6.69e-14	25.6444			NNMT	1.6994	9.12289	9.31255	7.28e-19	2e-17	31.9159			FCGBP	1.03587	9.82869	5.8948	7.76e-09	6.87e-08	9.44723			TMEM119	1.06511	6.60771	6.48073	1.05971e-09	5.52299e-08	11.6466			SAMD9L	1.09393	7.52556	6.77642	2.19646e-10
FAP	1.88604	0.954396	8.78305	9.69e-15	9.18e-13	23.0536			MAFB	1.4087	0.0855288	9.25824	6.95e-16	6.82e-14	25.6202			GBP1	1.15021	8.80368	9.28922	8.73e-19	2.36e-17	31.7366			CHI3L1	1.33149	11.1227	5.88127	8.36e-09	7.32e-08	9.37399			CTSH	1.01737	9.74794	6.48045	1.06129e-09	5.52299e-08	11.6451			MRC1	1.59989	8.16838	6.77402	2.22505e-10
DEF6	1.11055	0.176112	8.77294	1.02e-14	9.56e-13	22.999			CFH	1.74573	0.917085	9.25702	7e-16	6.83e-14	25.6135			CXCL10	1.63938	7.45146	9.28224	9.21e-19	2.48e-17	31.683			SOX11	-1.04096	7.44243	-5.77535	1.5e-08	1.25e-07	8.80532			MYOF	1.01195	8.1767	6.43903	1.31898e-09	6.77984e-08	11.4337			ADAM12	1.11851	7.2049	6.77147	2.25585e-10
PLTP	1.18173	-0.102502	8.77048	1.04e-14	9.65e-13	22.9858			FTL	1.08731	0.322585	9.23253	8.02e-16	7.79e-14	25.4796			SERPING1	1.16798	8.44393	9.2516	1.17e-18	3.1e-17	31.448			DKK1	1.18619	5.3737	5.69139	2.38e-08	1.91e-07	8.36086			ARHGAP18	1.08901	7.68266	6.42826	1.39552e-09	7.15481e-08	11.3789			FMOD	1.25433	8.05513	6.74396	2.61528e-10
CLEC2B	1.45263	0.712942	8.76806	1.05e-14	9.73e-13	22.9727			PLK3	1.15523	0.644423	9.21946	8.63e-16	8.34e-14	25.4082			ASCL1	-1.24366	6.49578	-9.19825	1.77e-18	4.61e-17	31.0401			CXCL10	1.05592	7.45146	5.64666	3.03e-08	2.37e-07	8.12628			AIM1	1.32469	6.60353	6.32552	2.38359e-09	1.17961e-07	10.8585			TNFSF13B	1.13568	9.20164	6.71169	3.10954e-10
NFKBIZ	1.6273	0.827538	8.76124	1.09e-14	1.01e-12	22.9359			RAB20	1.15368	0.129146	9.21035	9.08e-16	8.73e-14	25.3584			SOD2	1.01683	7.88988	9.19063	1.87e-18	4.86e-17	30.982			DCX	-1.20774	6.72289	-5.62112	3.48e-08	2.69e-07	7.99311			TGFBI	1.28082	10.5823	6.31851	2.4718e-09	1.21722e-07	10.8232			STEAP3	1.16143	7.29495	6.69773	3.35081e-10
RAB20	1.11874	0.129146	8.75714	1.12e-14	1.02e-12	22.9138			SCPEP1	1.07183	0.559576	9.2066	9.27e-16	8.82e-14	25.3379			HCP5	1.04947	5.82856	9.1864	1.94e-18	5e-17	30.9497			SLN	1.037	7.31835	4.93955	1.14e-06	6.45e-06	4.63315			OLR1	1.20824	6.55397	6.26232	3.3052e-09	1.57701e-07	10.541			NNMT	1.85891	8.91445	6.66555	3.97953e-10
IL21R	1.58695	0.404304	8.75296	1.14e-14	1.04e-12	22.8913			CYTIP	1.32509	0.585842	9.20438	9.38e-16	8.89e-14	25.3257			PLAU	1.05668	5.82123	9.16395	2.3e-18	5.9e-17	30.7787												NNMT	1.7629	8.91445	6.23495	3.80579e-09	1.80291e-07	10.404			ANXA2	1.01989	12.268	6.66324	4.02893e-10
SERPINA1	1.42688	0.831348	8.74676	1.18e-14	1.06e-12	22.8578			VNN2	1.52949	0.62388	9.20195	9.51e-16	8.97e-14	25.3125			RARRES1	1.21431	5.31691	9.12236	3.17e-18	8.01e-17	30.4626												NAPSB	1.09993	6.52028	6.1697	5.3188e-09	2.48856e-07	10.079			PLAU	1.29555	7.47106	6.66162	4.06396e-10
TREM1	2.68574	1.54772	8.74616	1.19e-14	1.06e-12	22.8546			NPL	1.17904	0.355681	9.20035	9.6e-16	9e-14	25.3038			IL8	1.49906	7.25637	9.0884	4.12e-18	1.03e-16	30.2052												PLTP	1.01337	10.3193	5.96288	1.51625e-08	6.6903e-07	9.06291			C1QC	1.16515	10.4365	6.65765	4.15077e-10
HLA-E	1.07599	0.215049	8.73081	1.29e-14	1.15e-12	22.7718			CXorf21	1.10741	0.30604	9.17933	1.08e-15	1.01e-13	25.1889			TDO2	1.358	5.60864	9.01403	7.28e-18	1.79e-16	29.6437												P2RY13	1.07414	6.57091	5.95261	1.59633e-08	6.98185e-07	9.01303			CCL8	1.24374	5.92548	6.61661	5.16489e-10
NCF1	1.0698	0.39187	8.72327	1.35e-14	1.19e-12	22.7312			VSIG4	1.56533	0.23619	9.17387	1.11e-15	1.03e-13	25.1591			COL6A3	1.6757	7.22536	8.88489	1.94e-17	4.57e-16	28.6762												NAMPT	1.08493	10.5163	5.79141	3.55622e-08	1.43573e-06	8.23723			ISLR	1.14408	6.6697	6.59176	5.89342e-10
HK3	1.4554	0.568854	8.71898	1.38e-14	1.22e-12	22.7081			RAB32	1.38025	0.630885	9.17238	1.12e-15	1.04e-13	25.151			GPNMB	1.19902	9.74559	8.77071	4.59e-17	1.04e-15	27.8287												GBP2	1.14207	8.48738	5.78659	3.64164e-08	1.46429e-06	8.21426			CH25H	1.27423	6.96728	6.53451	7.97943e-10
CD44	1.83748	0.95888	8.71327	1.42e-14	1.24e-12	22.6773			ICAM1	1.68408	0.658839	9.16103	1.19e-15	1.09e-13	25.089			IL6	1.1209	4.88457	8.73505	5.99e-17	1.35e-15	27.5655												PRSS23	1.04363	8.76023	5.73898	4.60127e-08	1.78593e-06	7.98792			CRIP1	1.0809	6.72773	6.53003	8.17053e-10
SAA1	4.42378	3.44327	8.71321	1.42e-14	1.24e-12	22.677			CACNA2D4	1.38329	0.618309	9.16065	1.2e-15	1.09e-13	25.0869			CXCL2	1.23807	6.84671	8.70032	7.76e-17	1.73e-15	27.3099												CD44	1.11014	8.44238	5.69911	5.59203e-08	2.14476e-06	7.79928			AIM1	1.35363	6.60353	6.49991	9.57677e-10
ANG	1.1853	0.597986	8.70632	1.48e-14	1.28e-12	22.6398			GBP5	1.85633	1.22429	9.13284	1.4e-15	1.26e-13	24.9352			HLA.DQA1	1.19487	6.22955	8.68408	8.76e-17	1.93e-15	27.1907												CP	1.44456	7.16775	5.68982	5.8513e-08	2.22707e-06	7.75544			MXRA5	1.5471	7.80297	6.47689	1.08096e-09
CXCR4	1.56346	0.691869	8.70116	1.52e-14	1.31e-12	22.6121			OBFC2A	1.17144	0.578323	9.0883	1.79e-15	1.57e-13	24.6922			CCL4	1.18405	6.2374	8.67934	9.08e-17	1.99e-15	27.1559												COL15A1	1.20697	6.18659	5.68392	6.02184e-08	2.27893e-06	7.72766			CXCL9	1.05123	6.1972	6.45569	1.20825e-09
ASPN	1.88066	0.99554	8.69945	1.54e-14	1.31e-12	22.6028			HLA-DRB3	1.62812	0.601959	9.08199	1.85e-15	1.62e-13	24.6578			LUM	1.47396	7.55759	8.63541	1.26e-16	2.7e-15	26.8341												TREM1	1.38776	7.58944	5.52035	1.32664e-07	4.68292e-06	6.96442			MYL9	1.13946	7.48213	6.45431	1.21706e-09
GZMA	1.90198	1.00376	8.69361	1.59e-14	1.35e-12	22.5714			VMO1	1.16136	0.155913	9.06064	2.09e-15	1.82e-13	24.5415			TMEM176A	1.04418	8.24424	8.54556	2.44e-16	5.08e-15	26.1796												IGJ	1.20179	4.68296	5.48358	1.58124e-07	5.49413e-06	6.79493			PLTP	1.07645	10.3193	6.4261	1.41092e-09
C1QB	1.42108	0.297068	8.69217	1.6e-14	1.36e-12	22.5637			C1S	2.04145	1.05374	9.05565	2.15e-15	1.85e-13	24.5143			CLEC5A	1.02478	6.30846	8.48553	3.8e-16	7.76e-15	25.745												CCL8	1.06511	5.92548	5.47133	1.67624e-07	5.7343e-06	6.73861			MAP3K7CL	1.112	6.09927	6.4099	1.53564e-09
STEAP3	1.52436	1.12929	8.68565	1.66e-14	1.4e-12	22.5285			IL21R	1.62041	0.404304	9.05536	2.15e-15	1.85e-13	24.5127			SERPINE1	1.15814	7.38029	8.25553	2.02e-15	3.78e-14	24.0999												LOC100505702	1.12425	8.55335	5.43722	1.97095e-07	6.66247e-06	6.58233			CTSH	1.00494	9.74794	6.38159	1.78015e-09
PPIC	1.31404	0.871831	8.67251	1.78e-14	1.5e-12	22.4578			HLA-DRA	1.7892	0.497643	9.03412	2.42e-15	2.07e-13	24.3971			SLPI	1.5625	7.19517	8.16048	3.99e-15	7.21e-14	23.4296												CSPG5	-1.05451	9.10384	-5.43611	1.98139e-07	6.68643e-06	6.57723			MPEG1	1.0046	7.05714	6.37082	1.88291e-09
COL3A1	2.72712	1.86686	8.65664	1.94e-14	1.63e-12	22.3724			PTPN7	1.11946	0.429111	9.03073	2.46e-15	2.1e-13	24.3786			PI3	1.33561	5.20352	8.01327	1.13e-14	1.94e-13	22.4025												IL1R2	1.01466	6.25335	5.37268	2.67323e-07	8.76891e-06	6.28838			AMIGO2	1.38023	7.5861	6.33804	2.23286e-09
GBP5	1.79531	1.22429	8.64979	2.02e-14	1.68e-12	22.3356			HLA-B	1.20629	0.25811	9.02008	2.61e-15	2.22e-13	24.3206			COLEC12	1.05243	7.2203	7.99541	1.29e-14	2.18e-13	22.2788												MRC1	1.32184	8.16838	5.3595	2.844e-07	9.28325e-06	6.22868			TGFBI	1.27665	10.5823	6.29331	2.81543e-09
DCN	1.73519	0.733211	8.64265	2.1e-14	1.74e-12	22.2972			FXYD5	1.18759	0.51255	9.00864	2.78e-15	2.35e-13	24.2584			CSPG5	-1.21264	8.97265	-7.96671	1.57e-14	2.63e-13	22.0805												CYP1B1	1.43366	7.54925	5.35362	2.92364e-07	9.51207e-06	6.20205			CLEC5A	1.40267	7.00635	6.24025	3.70232e-09
HLA-DMA	1.17967	0.404765	8.63316	2.21e-14	1.83e-12	22.2462			APOBEC3G	1.37267	0.608188	9.00465	2.85e-15	2.39e-13	24.2367			LTF	2.16545	8.3533	7.93465	1.97e-14	3.25e-13	21.8595												CCL20	1.31019	5.59846	5.2511	4.71612e-07	1.43601e-05	5.74137			ZNF711	-1.05688	8.71395	-6.23996	3.70777e-09
CD2	1.49622	0.762218	8.63182	2.23e-14	1.83e-12	22.239			CLECL1	1.38628	0.372788	8.97897	3.28e-15	2.72e-13	24.097			BCAN	-1.03047	6.7699	-7.91765	2.22e-14	3.64e-13	21.7426												ADAMDEC1	1.38622	5.89311	5.21421	5.59342e-07	1.65649e-05	5.57713			FCGBP	1.46046	10.189	6.23982	3.7105e-09
C1QC	1.2765	0.372428	8.62149	2.36e-14	1.93e-12	22.1835			HSPA6	1.99495	1.45658	8.97652	3.33e-15	2.75e-13	24.0837			MAPT	-1.04812	8.00423	-7.78327	5.64e-14	8.72e-13	20.8252												CLEC5A	1.20022	7.00635	5.17444	6.71674e-07	1.94709e-05	5.40102			COL1A1	1.11595	7.36391	6.23072	3.88834e-09
LOC100294275	1.5317	0.521845	8.60019	2.65e-14	2.15e-12	22.069			ISG20	1.35709	0.91815	8.97555	3.35e-15	2.75e-13	24.0784			SOX11	-1.36007	7.44243	-7.76902	6.23e-14	9.56e-13	20.7286												LYVE1	1.25549	6.6283	5.16601	6.98156e-07	2.01214e-05	5.36382			BLNK	1.15652	6.95484	6.18012	5.04135e-09
RELB	1.01156	0.411527	8.59433	2.74e-14	2.21e-12	22.0375			S100A4	1.62287	0.991033	8.96937	3.46e-15	2.84e-13	24.0448			CHI3L2	1.42608	8.16406	7.542	2.93e-13	4.11e-12	19.2076												GPNMB	1.0609	8.53475	5.14375	7.73108e-07	2.20585e-05	5.26573			LRRN4CL	1.08879	7.47415	6.17594	5.15027e-09
COPZ2	1.42046	0.357774	8.58435	2.89e-14	2.31e-12	21.9839			CCR2	1.46031	0.801455	8.92291	4.48e-15	3.62e-13	23.7924			CCL18	1.07751	4.29736	7.52771	3.23e-13	4.5e-12	19.113												LUM	1.04159	6.73481	5.03738	1.25329e-06	3.38694e-05	4.80141			LYVE1	1.45099	6.6283	6.14404	6.06231e-09
SAT1	1.08324	0.526057	8.57947	2.97e-14	2.36e-12	21.9578			KCTD12	1.08431	0.0193943	8.88151	5.63e-15	4.46e-13	23.5677			KCND2	-1.22165	6.17786	-7.5064	3.72e-13	5.12e-12	18.9722												TIMP1	1.01021	12.3745	5.01786	1.36851e-06	3.61983e-05	4.71695			SLC2A10	1.15558	8.31445	6.13632	6.30569e-09
IL4I1	1.6167	1.03071	8.55277	3.44e-14	2.73e-12	21.8145			CD74	1.57704	0.49002	8.87139	5.95e-15	4.7e-13	23.5128			MMP7	1.10277	5.32484	7.48732	4.23e-13	5.77e-12	18.8464												SULF1	1.2518	7.54924	5.01652	1.37679e-06	3.63691e-05	4.71115			CD74	1.11417	8.42066	6.12532	6.66931e-09
HLX	1.23189	0.320278	8.54297	3.63e-14	2.86e-12	21.762			AMICA1	1.72769	0.803099	8.85841	6.4e-15	5.01e-13	23.4424			PLA2G2A	1.57853	6.79769	7.43323	6.08e-13	8.09e-12	18.491												MXRA5	1.24414	7.80297	4.9841	1.59248e-06	4.11938e-05	4.57143			NFKBIZ	1.04555	8.00639	6.10428	7.42282e-09
EMILIN1	1.31162	0.864522	8.53535	3.78e-14	2.97e-12	21.7211			NLRC4	1.00423	0.355631	8.84893	6.74e-15	5.25e-13	23.391			PLAC8	1.06608	5.63643	7.41028	7.08e-13	9.28e-12	18.3408												CADM2	-1.2574	7.53203	-4.92199	2.10078e-06	5.26357e-05	4.30565			TMEM176A	1.05236	8.49793	6.07189	8.74944e-09
DENND2D	1.08216	0.448059	8.53336	3.83e-14	2.99e-12	21.7104			WIPI1	1.09269	0.560211	8.8483	6.76e-15	5.25e-13	23.3876			CXCL9	1.00914	5.19942	7.22895	2.35e-12	2.83e-11	17.1667												SERPINE1	1.26325	8.47487	4.91176	2.19837e-06	5.49428e-05	4.2621			CFI	1.35675	9.09358	6.04007	1.02778e-08
CD300C	1.06561	0.202914	8.51914	4.14e-14	3.22e-12	21.6342			FPR3	1.27143	0.489483	8.84488	6.89e-15	5.33e-13	23.369			VCAM1	1.1186	8.51242	7.22078	2.47e-12	2.96e-11	17.1144												COL3A1	1.41685	9.38324	4.90261	2.28936e-06	5.70026e-05	4.22322			TAGLN	1.19551	9.96043	5.98499	1.35658e-08
CXorf21	1.05659	0.30604	8.50656	4.43e-14	3.43e-12	21.5668			CTSC	1.00713	0.65427	8.84043	7.06e-15	5.44e-13	23.3449			COL3A1	1.26935	8.53879	7.18036	3.22e-12	3.79e-11	16.8559												TMEM35	-1.00377	7.03007	-4.86415	2.71344e-06	6.57555e-05	4.06032			KDELR3	1.08881	6.56797	5.97024	1.46092e-08
FCGR3B	1.22699	0.551833	8.49635	4.68e-14	3.61e-12	21.5121			C1R	1.74191	1.09119	8.82329	7.77e-15	5.94e-13	23.2521			EFEMP1	1.0218	9.77427	7.09278	5.68e-12	6.45e-11	16.2999												PTX3	1.49095	8.44145	4.85331	2.84605e-06	6.84701e-05	4.01459			RGS1	1.28611	8.75469	5.95691	1.56189e-08
MAFB	1.33545	0.0855288	8.48945	4.87e-14	3.72e-12	21.4752			CEBPE	1.14189	0.370157	8.80247	8.71e-15	6.61e-13	23.1393			ELAVL4	-1.13193	7.08999	-7.02624	8.71e-12	9.62e-11	15.8811												MMP9	1.15333	7.58275	4.82808	3.17948e-06	7.4866e-05	3.90847			OGN	1.59641	5.47475	5.94316	1.67327e-08
HLA-B	1.16123	0.25811	8.48455	5e-14	3.8e-12	21.449			HCST	1.01311	0.167475	8.77749	1e-14	7.55e-13	23.0041			DCX	-1.47288	6.72289	-6.98552	1.13e-11	1.22e-10	15.6262												CXCL10	1.35353	7.62559	4.77838	3.95072e-06	8.89314e-05	3.70052			RARRES3	1.00468	9.00833	5.93676	1.72771e-08
S100A4	1.56613	0.991033	8.4722	5.35e-14	4.06e-12	21.3829			SERPINA1	1.42918	0.831348	8.7694	1.05e-14	7.84e-13	22.9603			IGJ	1.15368	4.10061	6.93161	1.59e-11	1.69e-10	15.2907												GBP3	1.10962	9.10051	4.75357	4.40051e-06	9.71913e-05	3.59734			SKAP2	1.00185	7.60891	5.87872	2.30764e-08
PLEK	1.28279	0.557238	8.46603	5.53e-14	4.18e-12	21.3499			CLEC7A	1.1259	0.655099	8.75921	1.11e-14	8.24e-13	22.9052			CXCL14	1.50999	8.5496	6.92251	1.69e-11	1.78e-10	15.2342												GBP1	1.04541	9.42843	4.73914	4.68437e-06	0.000102552	3.53754			GBP3	1.32915	9.10051	5.87634	2.33513e-08
SP140L	1.2279	0.545733	8.45757	5.79e-14	4.36e-12	21.3046			HLA-F	1.20155	0.320799	8.75698	1.12e-14	8.3e-13	22.8932			SCG3	-1.09432	7.76516	-6.81147	3.39e-11	3.38e-10	14.5504												SPOCD1	1.01464	7.97107	4.73353	4.79946e-06	0.000104044	3.51432			TMEM71	1.03869	6.98299	5.84119	2.78017e-08
FAM129A	1.54565	1.12509	8.44936	6.06e-14	4.52e-12	21.2607			OLFML3	1.11524	0.348104	8.75427	1.14e-14	8.39e-13	22.8785			DLL3	-1.05023	6.20008	-6.72123	5.95e-11	5.72e-10	14.0011												IL8	1.40583	8.06655	4.68218	5.98842e-06	0.000125971	3.30271			S100A9	1.11628	8.74976	5.82839	2.96205e-08
TYMP	1.3687	0.840306	8.40775	7.6e-14	5.53e-12	21.0384			CFB	2.10757	1.02552	8.7505	1.16e-14	8.53e-13	22.8581			NCAN	-1.23938	9.2218	-6.58287	1.39e-10	1.26e-09	13.1704												LOX	1.45098	7.1903	4.64806	6.93074e-06	0.000142209	3.16307			CXCL14	1.87311	8.91815	5.76569	4.03504e-08
PRSS23	1.38983	0.821791	8.40088	7.89e-14	5.72e-12	21.0017			CSF1R	1.32081	-0.132271	8.74486	1.2e-14	8.77e-13	22.8276			LOX	1.09552	6.81719	6.58217	1.4e-10	1.27e-09	13.1662												HMOX1	1.02096	9.5209	4.6465	6.9771e-06	0.000142866	3.15671			BCL2A1	1.27909	6.95037	5.75003	4.35778e-08
PTPLAD2	1.12534	0.400134	8.39802	8.02e-14	5.79e-12	20.9864			RNF144B	1.06489	0.322854	8.72802	1.31e-14	9.59e-13	22.7366			NKX2.2	-1.01262	7.36833	-6.4718	2.73e-10	2.34e-09	12.5137												LOXL1	1.02633	7.84656	4.58341	9.12355e-06	0.000178567	2.90062			CADM2	-1.43264	7.53203	-5.73844	4.61262e-08
RCN3	1.34919	0.664273	8.38623	8.55e-14	6.15e-12	20.9236			MYOF	1.32693	0.61458	8.68688	1.65e-14	1.2e-12	22.5144			PTX3	1.15161	7.55651	6.30069	7.55e-10	6.1e-09	11.52												COL1A2	1.27542	10.5089	4.5457	1.06965e-05	0.000204733	2.74889			SNAI2	1.20537	7.80132	5.72534	4.91813e-08
C17orf60	1.01111	0.298195	8.38209	8.75e-14	6.24e-12	20.9015			SYTL3	1.12179	0.39593	8.67716	1.74e-14	1.25e-12	22.462			CHI3L1	1.37761	11.1227	6.10296	2.38e-09	1.78e-08	10.399												COL6A3	1.41315	8.33904	4.45443	1.56616e-05	0.000283444	2.38555			COLEC12	1.00262	8.1508	5.71843	5.08719e-08
S100A9	2.13998	0.878539	8.3803	8.83e-14	6.28e-12	20.8919			CD3G	1.5131	0.835542	8.66898	1.82e-14	1.31e-12	22.4178			TOX3	-1.0075	6.64322	-5.91606	6.89e-09	4.83e-08	9.36702												NCAN	-1.22258	9.90028	-4.4111	1.8734e-05	0.000324722	2.21506			SNAP91	-1.50915	6.88698	-5.69459	5.71542e-08
VNN2	1.44246	0.62388	8.37311	9.19e-14	6.51e-12	20.8535			CFHR3	1.66204	0.948348	8.66054	1.9e-14	1.36e-12	22.3723			FCGBP	1.01627	9.82869	5.77428	1.51e-08	1e-07	8.60222												CHI3L2	1.36991	9.09142	4.40493	1.92157e-05	0.000330662	2.19091			FZD7	1.25925	8.37258	5.62921	7.85367e-08
PTPRC	1.06632	0.578577	8.3662	9.54e-14	6.74e-12	20.8167			FCGR2B	1.70157	0.837516	8.64569	2.07e-14	1.46e-12	22.2922			DKK1	1.11208	5.3737	5.31089	1.78e-07	9.81e-07	6.21394												CHI3L1	1.69795	12.1582	4.3879	2.0609e-05	0.000350108	2.12432			CP	1.43088	7.16775	5.62575	7.98643e-08
PCOLCE	1.75485	0.958248	8.35676	1e-13	7.04e-12	20.7664			CCL2	2.37169	0.823512	8.63674	2.17e-14	1.53e-12	22.244			STMN2	-1.02998	6.86871	-4.65185	4.43e-06	1.9e-05	3.12056												EFEMP1	1.19003	9.52904	4.3769	2.15603e-05	0.000365024	2.08141			SNX10	1.11442	9.61531	5.58403	9.7694e-08
CYTIP	1.24786	0.585842	8.35593	1.01e-13	7.05e-12	20.762			HLA-J	1.26304	0.270324	8.61323	2.47e-14	1.72e-12	22.1173			LPPR1	-1.06212	7.33278	-4.64584	4.55e-06	1.94e-05	3.09406												SOX8	-1.09377	10.4408	-4.33112	2.59903e-05	0.000427682	1.90381			TMEM35	-1.12805	7.03007	-5.57539	1.01846e-07
HLA-DRB4	1.68189	0.666563	8.33723	1.12e-13	7.77e-12	20.6623			DENND2D	1.08853	0.448059	8.61316	2.47e-14	1.72e-12	22.1169																					CHGB	-1.01094	7.17933	-4.32949	2.61624e-05	0.000429452	1.89754			EFEMP1	1.46283	9.52904	5.55187	1.1404e-07
CD53	1.39268	0.172577	8.33422	1.14e-13	7.87e-12	20.6462			APOBEC3C	1.50214	0.594633	8.612	2.49e-14	1.72e-12	22.1107																					CXCL14	1.44381	8.91815	4.2689	3.34298e-05	0.000525394	1.66482			EMP3	1.24865	9.52137	5.52122	1.32086e-07
MGP	1.91637	0.787263	8.32111	1.22e-13	8.4e-12	20.5764			HLA-A	1.18175	0.319239	8.5871	2.85e-14	1.95e-12	21.9766																					SOX11	-1.04609	9.27827	-4.23173	3.88075e-05	0.000599053	1.52334			POSTN	1.26917	5.97147	5.51414	1.36637e-07
SRPX2	2.34017	1.93748	8.31233	1.28e-13	8.78e-12	20.5297			F13A1	2.32603	1.30228	8.587	2.85e-14	1.95e-12	21.9761																					VSTM2A	-1.17537	5.34826	-4.22562	3.97679e-05	0.000611983	1.50016			NAMPT	1.0404	10.5163	5.50816	1.40598e-07
HSPA6	1.89976	1.45658	8.30477	1.33e-13	9.11e-12	20.4895			CTSZ	1.37793	0.747339	8.58688	2.85e-14	1.95e-12	21.9754																					PLA2G2A	1.52602	8.2124	4.17695	4.82681e-05	0.000716171	1.31662			CTHRC1	1.34337	9.34361	5.47476	1.64879e-07
HLA-DRB5	1.54838	0.637756	8.28732	1.47e-13	9.95e-12	20.3966			FMNL1	1.17484	-0.186094	8.56946	3.14e-14	2.13e-12	21.8817																					P2RY12	1.03101	7.5187	4.14664	5.44124e-05	0.000788864	1.20318			IGJ	1.19701	4.68296	5.4581	1.78473e-07
FYB	1.07199	0.486088	8.26583	1.65e-13	1.11e-11	20.2824			RELB	1.00942	0.411527	8.56586	3.2e-14	2.16e-12	21.8623																					DCX	-1.31961	7.86526	-4.08445	6.94405e-05	0.000971875	0.972519			PAK3	-1.00615	7.5514	-5.40717	2.27169e-07
S100A8	2.15769	0.92211	8.24577	1.84e-13	1.23e-11	20.1758			SAMSN1	1.44322	0.400293	8.56531	3.21e-14	2.16e-12	21.8594																					ATP1A2	-1.13324	10.3086	-4.02088	8.88577e-05	0.00118938	0.739648			MMP9	1.26924	7.58275	5.3967	2.38678e-07
P4HA2	1.61789	0.619815	8.2377	1.92e-13	1.28e-11	20.133			APOBEC3H	1.17288	0.50281	8.56046	3.3e-14	2.21e-12	21.8333																					NXPH1	-1.23512	7.15129	-3.98551	0.000101798	0.00132783	0.611396			PTX3	1.59887	8.44145	5.26297	4.46263e-07
COL1A1	2.76055	2.24794	8.22664	2.04e-13	1.35e-11	20.0742			LY75	1.50033	0.608482	8.52921	3.92e-14	2.6e-12	21.6653																					KCND2	-1.05393	7.6987	-3.83785	0.000177892	0.00211687	0.0859989			SFRP4	1.0794	6.67424	5.216	5.54635e-07
IL2RA	2.14515	1.14079	8.22601	2.05e-13	1.35e-11	20.0709			PSD4	1.15203	0.124085	8.51817	4.16e-14	2.75e-12	21.606																					MGST1	1.00087	9.45214	3.78479	0.000216592	0.00247123	-0.0987942			OLR1	1.03508	6.55397	5.19955	5.98333e-07
SLAMF8	1.33474	0.854292	8.21734	2.14e-13	1.41e-11	20.0249			METRNL	1.48121	0.500291	8.50011	4.59e-14	3.02e-12	21.509																					LTF	1.71325	9.64351	3.75516	0.000241544	0.00270458	-0.20104			LOXL1	1.1411	7.84656	5.17662	6.64896e-07
FMOD	2.49755	1.3747	8.21252	2.2e-13	1.43e-11	19.9993			SERPING1	1.54051	0.848999	8.49877	4.63e-14	3.03e-12	21.5018																					DKK1	1.30367	5.99493	3.69918	0.000296296	0.00319596	-0.392397			LYZ	1.08867	8.15082	5.1358	8.01581e-07
IL6R	1.02795	0.098587	8.20976	2.23e-13	1.45e-11	19.9847			CD72	1.37725	0.765258	8.49813	4.64e-14	3.03e-12	21.4984																					TOX3	-1.0275	7.71739	-3.66418	0.000336283	0.00355423	-0.510808			ATCAY	-1.0329	8.79212	-5.13466	8.05771e-07
HLA-DMB	1.27905	0.546464	8.20688	2.27e-13	1.47e-11	19.9694			ENG	1.06879	0.352479	8.47845	5.17e-14	3.34e-12	21.3928																					SLN	1.13593	8.4824	3.29772	0.00119927	0.00984894	-1.69251			LTF	2.26289	9.64351	5.13014	8.22581e-07
FGL2	1.08285	0.588603	8.20052	2.35e-13	1.52e-11	19.9357			CD69	1.77128	0.666782	8.4718	5.36e-14	3.45e-12	21.3571																					MOXD1	1.01681	7.68295	3.16676	0.00184386	0.0137267	-2.08858			STEAP1	1.13897	6.63971	5.13005	8.22914e-07
CLEC7A	1.0793	0.655099	8.19676	2.4e-13	1.54e-11	19.9158			PLAUR	1.95661	1.07009	8.46903	5.44e-14	3.49e-12	21.3423																					SHISA6	-1.00455	6.14689	-2.96206	0.00351844	0.0226329	-2.67915			LOC100505702	1.06409	8.55335	5.09817	9.51537e-07
HLA-J	1.223	0.270324	8.19114	2.47e-13	1.58e-11	19.886			NOD2	1.18704	0.333117	8.46601	5.53e-14	3.53e-12	21.3261																														DCX	-1.60481	7.86526	-5.09547	9.63297e-07
NAMPT	1.81277	1.47323	8.17754	2.66e-13	1.69e-11	19.8139			PRSS23	1.39578	0.821791	8.45714	5.81e-14	3.67e-12	21.2785																														SOX11	-1.2291	9.27827	-5.08098	1.0288e-06
FGFBP3	-1.3217	-0.388761	-8.14694	3.14e-13	1.96e-11	19.6519			TNFRSF1A	1.05565	0.529669	8.4559	5.85e-14	3.69e-12	21.2719																														SERPINE1	1.29861	8.47487	5.07122	1.07538e-06
CACNA2D4	1.28506	0.618309	8.1468	3.14e-13	1.96e-11	19.6511			ABCC3	2.61214	2.19793	8.4356	6.54e-14	4.11e-12	21.1631																														GBP1	1.10731	9.42843	5.06331	1.11456e-06
PDGFRB	1.1506	0.611332	8.14212	3.22e-13	2e-11	19.6264			COL8A1	2.37628	1.78211	8.4173	7.22e-14	4.51e-12	21.0651																														CYR61	1.04607	9.24533	5.03597	1.26111e-06
BCL3	1.54109	0.919323	8.1411	3.24e-13	2e-11	19.621			C3	1.69174	0.19056	8.41076	7.49e-14	4.61e-12	21.0301																														TPPP3	1.09483	8.64562	5.01619	1.37862e-06
F11R	1.03964	0.603999	8.13651	3.32e-13	2.04e-11	19.5967			ALPK1	1.16268	0.549915	8.41054	7.49e-14	4.61e-12	21.0289																														SOX8	-1.24469	10.4408	-5.01599	1.37991e-06
CAPG	1.10526	0.464352	8.12736	3.49e-13	2.13e-11	19.5483			LOC100294179	1.23437	0.627837	8.40639	7.67e-14	4.7e-12	21.0067																														SHD	-1.06477	6.64892	-5.01047	1.41455e-06
SLC16A3	1.8361	1.01699	8.12684	3.5e-13	2.13e-11	19.5455			RNASET2	1.15233	0.151769	8.39973	7.95e-14	4.85e-12	20.971																														BCAN	-1.03338	8.91899	-5.00918	1.42279e-06
TNFRSF1A	1.02874	0.529669	8.12499	3.54e-13	2.15e-11	19.5358			S1PR4	1.1847	0.353968	8.39747	8.05e-14	4.9e-12	20.9589																														CXCL10	1.40604	7.62559	4.99218	1.53561e-06
HLA-DOA	1.0316	0.458589	8.08972	4.28e-13	2.56e-11	19.3494			GPX8	1.86171	1.48498	8.39203	8.29e-14	5.01e-12	20.9298																														CHGB	-1.14099	7.17933	-4.9665	1.72265e-06
TNFRSF10B	1.1862	0.374929	8.08606	4.36e-13	2.61e-11	19.3301			NKG7	1.16136	0.359943	8.38096	8.81e-14	5.31e-12	20.8706																														TOX3	-1.34257	7.71739	-4.93569	1.97635e-06
NOD2	1.1519	0.333117	8.08243	4.45e-13	2.65e-11	19.3109			APOBEC3F	1.38109	0.557752	8.36546	9.58e-14	5.74e-12	20.7877																														C7orf57	1.16203	4.71876	4.92013	2.11794e-06
FPR3	1.2001	0.489483	8.0797	4.52e-13	2.68e-11	19.2965			LTB	1.34919	0.47046	8.35577	1.01e-13	6.02e-12	20.736																														ACSS3	1.14362	7.8399	4.90947	2.22055e-06
CTSZ	1.32344	0.747339	8.06654	4.85e-13	2.87e-11	19.227			MYL12A	1.15893	0.762528	8.34842	1.05e-13	6.24e-12	20.6967																														ASCL1	-1.04551	8.33787	-4.88657	2.45749e-06
LXN	1.17961	0.758682	8.05612	5.13e-13	3.03e-11	19.1721			THBD	1.74954	1.05488	8.34811	1.05e-13	6.24e-12	20.695																														RARRES2	1.25838	8.21084	4.87618	2.57284e-06
CD84	1.05728	0.110371	8.05568	5.14e-13	3.03e-11	19.1698			GIMAP2	1.06482	0.439752	8.3466	1.06e-13	6.27e-12	20.687																														ADAMDEC1	1.30758	5.89311	4.87368	2.60142e-06
RHBDF2	1.25437	0.175131	8.03668	5.7e-13	3.33e-11	19.0696			CD93	1.35493	0.967462	8.34529	1.07e-13	6.29e-12	20.68																														LOX	1.50591	7.1903	4.84953	2.89345e-06
COL1A2	2.08058	1.2455	8.03204	5.84e-13	3.41e-11	19.0451			ASB9	1.08518	0.689244	8.31809	1.24e-13	7.28e-12	20.5348																														IGFBP6	1.03247	7.98806	4.84711	2.92439e-06
GGT5	1.0169	0.391827	8.03022	5.9e-13	3.43e-11	19.0356			VDR	1.88988	1.20703	8.28636	1.47e-13	8.57e-12	20.3655																														SULF1	1.21156	7.54924	4.83182	3.12747e-06
PLSCR1	1.01758	0.720526	8.02476	6.08e-13	3.51e-11	19.0068			SLC11A1	1.32657	0.536125	8.28206	1.51e-13	8.75e-12	20.3426																														CAV1	1.03615	10.3217	4.82035	3.28875e-06
KCTD12	1.01606	0.0193943	8.02184	6.17e-13	3.56e-11	18.9914			MAST1	-1.52668	-0.939559	-8.27545	1.56e-13	9.04e-12	20.3073																														RIMS2	-1.12907	5.49126	-4.8036	3.53865e-06
ACP5	1.63968	0.890132	7.99835	7.01e-13	4e-11	18.8678			CD44	1.77545	0.95888	8.25552	1.74e-13	1e-11	20.2012																														INA	-1.28069	6.87325	-4.79779	3.6297e-06
CYP1B1	2.12159	0.420274	7.9958	7.1e-13	4.04e-11	18.8543			RHBDF2	1.27572	0.175131	8.24628	1.83e-13	1.05e-11	20.152																														DIRAS3	1.09875	8.19406	4.68862	5.82448e-06
RBPMS	1.05303	0.342795	7.98842	7.39e-13	4.2e-11	18.8155			SAT1	1.05581	0.526057	8.2429	1.87e-13	1.07e-11	20.134																														METTL7B	1.19376	9.24898	4.63318	7.38435e-06
SLA	1.01273	0.396078	7.97768	7.83e-13	4.41e-11	18.759			TNFRSF10B	1.20055	0.374929	8.23607	1.94e-13	1.11e-11	20.0976																														PLA2G5	1.17301	7.27829	4.5771	9.3692e-06
CD48	1.6316	0.788822	7.96631	8.32e-13	4.67e-11	18.6993			IL6R	1.02963	0.098587	8.23047	2e-13	1.13e-11	20.0679																														FABP5	1.26936	11.1251	4.56379	9.91092e-06
IL18	1.02291	0.395409	7.96268	8.49e-13	4.75e-11	18.6802			CTSL1	1.38169	0.555315	8.22808	2.02e-13	1.14e-11	20.0551																														HMP19	-1.19085	7.15781	-4.42305	1.78319e-05
HMOX1	1.83216	0.796145	7.9518	9e-13	5.02e-11	18.623			GAPT	1.00845	0.410912	8.22537	2.05e-13	1.15e-11	20.0407																														CHI3L1	1.69909	12.1582	4.39155	2.03006e-05
CLIC1	1.40362	0.988645	7.94753	9.21e-13	5.11e-11	18.6006			MGP	1.90205	0.787263	8.22512	2.06e-13	1.15e-11	20.0394																														C1orf192	1.03124	6.04202	4.36567	2.25719e-05
CHI3L2	2.64625	1.70478	7.94299	9.44e-13	5.22e-11	18.5768			P4HA2	1.61626	0.619815	8.22479	2.06e-13	1.15e-11	20.0376																														TREM1	1.13058	7.58944	4.36118	2.29902e-05
CCL8	2.07992	0.657201	7.94086	9.54e-13	5.25e-11	18.5656			C10orf11	1.00208	0.357885	8.22019	2.11e-13	1.18e-11	20.0132																														GPR37	1.02564	7.63699	4.35881	2.3214e-05
PTX3	2.41741	1.61989	7.92394	1.05e-12	5.72e-11	18.4768			COPZ2	1.38147	0.357774	8.21952	2.12e-13	1.18e-11	20.0096																														CPLX1	-1.01173	5.73736	-4.32058	2.71256e-05
THBS1	1.79749	0.955884	7.91664	1.09e-12	5.91e-11	18.4385			LTBR	1.06511	0.547415	8.20179	2.33e-13	1.29e-11	19.9153																														DDIT4L	1.22771	7.46829	4.25234	3.57285e-05
GCNT1	1.6726	0.816806	7.91603	1.09e-12	5.91e-11	18.4353			CAPG	1.11042	0.464352	8.18543	2.55e-13	1.4e-11	19.8284																														CCL20	1.08664	5.59846	4.24364	3.69974e-05
IFITM4P	1.27221	0.543158	7.91557	1.09e-12	5.91e-11	18.4329			SP140L	1.20008	0.545733	8.16286	2.88e-13	1.57e-11	19.7086																														GRIA2	-1.06036	9.20273	-4.21478	4.15237e-05
ISG20	1.25199	0.91815	7.91257	1.11e-12	5.99e-11	18.4172			ANXA2P1	1.96286	1.46924	8.14235	3.22e-13	1.74e-11	19.5997																														PHACTR3	-1.14357	7.14701	-4.19448	4.50198e-05
TIMP1	2.41592	1.86892	7.91128	1.12e-12	6e-11	18.4104			CFI	1.98739	1.42817	8.12723	3.5e-13	1.88e-11	19.5196																														DKK1	1.45595	5.99493	4.17564	4.85158e-05
CD69	1.69217	0.666782	7.89962	1.19e-12	6.37e-11	18.3493			PPARG	1.21676	0.137123	8.1246	3.55e-13	1.9e-11	19.5057																														DPP10	-1.11818	5.36108	-4.15092	5.3496e-05
FCGR2B	1.60435	0.837516	7.89618	1.21e-12	6.47e-11	18.3312			CLIC1	1.42401	0.988645	8.12261	3.58e-13	1.92e-11	19.4951																														SNAP25	-1.04863	8.16464	-4.13468	5.70327e-05
ABCA13	2.00661	1.16326	7.88303	1.3e-12	6.92e-11	18.2624			STEAP3	1.45941	1.12929	8.11535	3.73e-13	1.99e-11	19.4566																														KCND2	-1.09264	7.6987	-3.99279	9.89906e-05
OLFML3	1.04201	0.348104	7.88071	1.32e-12	6.99e-11	18.2502			FAM129A	1.50521	1.12509	8.1104	3.83e-13	2.04e-11	19.4304																														NXPH1	-1.23401	7.15129	-3.98188	0.000103217
P2RY6	1.12179	0.445958	7.86341	1.45e-12	7.65e-11	18.1597			HLX	1.19003	0.320278	8.09761	4.1e-13	2.17e-11	19.3627																														IL13RA2	1.4025	8.19727	3.95676	0.000113616
BCL2A1	1.27359	0.569328	7.84998	1.55e-12	8.2e-11	18.0894			UPP1	1.34095	0.675622	8.09183	4.23e-13	2.23e-11	19.332																														MGST1	1.03235	9.45214	3.91528	0.000132999
APOBEC3G	1.25582	0.608188	7.83759	1.66e-12	8.74e-11	18.0246			BIRC3	2.0511	0.696429	8.08189	4.47e-13	2.34e-11	19.2794																														MOXD1	1.23242	7.68295	3.89582	0.00014314
NEAT1	1.35852	0.948404	7.83548	1.68e-12	8.79e-11	18.0136			C9orf167	1.02722	0.331129	8.07995	4.51e-13	2.36e-11	19.2692																														SH3GL2	-1.22225	7.12396	-3.87038	0.00015751
S100A11	1.2915	0.83086	7.81177	1.91e-12	9.82e-11	17.8897			P2RY6	1.14143	0.445958	8.07131	4.73e-13	2.46e-11	19.2235																														CHI3L2	1.21253	9.09142	3.84934	0.000170419
MAPK13	1.2088	0.353367	7.81169	1.91e-12	9.82e-11	17.8893			IL4I1	1.5558	1.03071	8.05939	5.04e-13	2.61e-11	19.1604																														XIST	-1.62429	6.11027	-3.79137	0.000211385
IFITM2	1.18372	0.5631	7.79454	2.09e-12	1.07e-10	17.7998			A2M	1.09766	0.244731	8.05026	5.3e-13	2.73e-11	19.1122																														KLRC3	-1.09399	6.05533	-3.75786	0.000239149
C1RL	1.54822	0.973945	7.78491	2.2e-12	1.13e-10	17.7495			COL3A1	2.59934	1.86686	8.03505	5.75e-13	2.95e-11	19.0318																														TSTD1	1.00131	7.80639	3.63779	0.000369717
CD72	1.30005	0.765258	7.78259	2.23e-12	1.14e-10	17.7374			HEXB	1.11044	0.591961	8.0251	6.07e-13	3.09e-11	18.9793																														RPS4Y1	1.69005	9.97002	3.62606	0.000385577
LYZ	1.79267	1.14674	7.7794	2.27e-12	1.15e-10	17.7208			NFKBIZ	1.53737	0.827538	8.01868	6.28e-13	3.19e-11	18.9454																														EIF1AY	1.15315	6.62659	3.56897	0.000472373
COL5A2	1.50617	1.25521	7.77726	2.29e-12	1.16e-10	17.7096			EMILIN1	1.25798	0.864522	8.00314	6.83e-13	3.46e-11	18.8634																														MT1M	1.01573	8.75021	3.46997	0.000667876
VASN	1.74343	0.853756	7.76005	2.51e-12	1.27e-10	17.6199			GZMK	1.55184	0.677421	8.00186	6.88e-13	3.48e-11	18.8566																														PLA2G2A	1.26968	8.2124	3.4191	0.000795754
SAA2	2.97857	2.05015	7.75922	2.52e-12	1.27e-10	17.6156			FKBP11	1.26151	0.794334	7.99998	6.95e-13	3.49e-11	18.8467																														IL8	1.04292	8.06655	3.37219	0.000933641
TAGLN	1.43771	0.557506	7.75694	2.55e-12	1.28e-10	17.6037			FMOD	2.44857	1.3747	7.96871	8.22e-13	4.11e-11	18.6819																														SLN	1.06821	8.4824	3.08931	0.00236337
FSTL1	1.06817	0.793201	7.74923	2.66e-12	1.33e-10	17.5636			CCR7	1.54763	0.822577	7.96672	8.31e-13	4.15e-11	18.6714
IFITM3	1.17315	0.517414	7.74775	2.68e-12	1.34e-10	17.5559			TNFSF13B	1.2176	0.554858	7.96593	8.34e-13	4.15e-11	18.6672
FAM198B	1.40866	0.00551509	7.74057	2.79e-12	1.39e-10	17.5185			BST2	1.38845	0.594863	7.96041	8.6e-13	4.26e-11	18.6382
CD3D	1.63942	0.811156	7.72441	3.04e-12	1.5e-10	17.4344			AIM1	1.45458	0.761206	7.95413	8.89e-13	4.39e-11	18.6051
PTPN7	1.01207	0.429111	7.72078	3.1e-12	1.52e-10	17.4155			PSMB8	1.12643	0.288441	7.95309	8.94e-13	4.41e-11	18.5996
CCR2	1.32786	0.801455	7.70339	3.4e-12	1.66e-10	17.3251			GZMH	1.19891	0.506368	7.93349	9.93e-13	4.88e-11	18.4965
CNN2	1.37055	0.453221	7.69713	3.51e-12	1.71e-10	17.2926			FN1	1.64336	1.14518	7.92069	1.06e-12	5.22e-11	18.4291
PLEK2	1.64057	1.37246	7.69396	3.57e-12	1.73e-10	17.2761			HK3	1.36759	0.568854	7.91818	1.08e-12	5.27e-11	18.4159
MYL9	1.26798	0.460238	7.68477	3.75e-12	1.81e-10	17.2284			GCNT1	1.67284	0.816806	7.91753	1.08e-12	5.28e-11	18.4125
CFI	1.91369	1.42817	7.68102	3.83e-12	1.84e-10	17.2089			ADAM28	1.20257	0.165586	7.90646	1.15e-12	5.58e-11	18.3543
HLA-A	1.09728	0.319239	7.66997	4.06e-12	1.95e-10	17.1516			FCGR1B	1.17042	0.148963	7.8866	1.28e-12	6.13e-11	18.25
SAMSN1	1.34199	0.400293	7.66829	4.1e-12	1.96e-10	17.1429			C5AR1	1.26186	0.589002	7.86107	1.47e-12	6.99e-11	18.116
IRAK3	1.01058	0.37923	7.66791	4.1e-12	1.96e-10	17.1409			ACP5	1.61827	0.890132	7.84228	1.62e-12	7.65e-11	18.0175
FSD1	-1.03745	-0.659318	-7.66122	4.25e-12	2.02e-10	17.1062			CLDN23	1.61962	0.908786	7.83514	1.68e-12	7.93e-11	17.9801
PTRF	1.089	0.640773	7.65977	4.29e-12	2.03e-10	17.0987			HLA-L	1.11107	0.438592	7.83458	1.69e-12	7.94e-11	17.9772
ASB9	1.02694	0.689244	7.65514	4.39e-12	2.07e-10	17.0747			TNFSF14	1.72257	0.927897	7.82917	1.74e-12	8.11e-11	17.9488
SDC2	1.24317	0.552893	7.64957	4.52e-12	2.13e-10	17.0458			ASPN	1.75581	0.99554	7.82575	1.77e-12	8.24e-11	17.9309
CHD7	-1.00145	-0.108784	-7.63806	4.81e-12	2.26e-10	16.9862			IER3	1.49436	0.165623	7.7877	2.17e-12	1e-10	17.7318
CD248	1.41736	1.16413	7.63652	4.85e-12	2.27e-10	16.9781			BIN2	1.16924	0.0201694	7.78652	2.18e-12	1e-10	17.7256
CLDN23	1.59122	0.908786	7.63361	4.92e-12	2.3e-10	16.9631			BCL3	1.49609	0.919323	7.78628	2.19e-12	1e-10	17.7244
GPR84	1.26747	0.570475	7.6316	4.98e-12	2.32e-10	16.9527			TIMP1	2.38582	1.86892	7.76484	2.45e-12	1.12e-10	17.6123
P2RY8	1.2741	0.683872	7.61302	5.49e-12	2.53e-10	16.8565			CALHM2	1.01839	0.330132	7.76452	2.45e-12	1.12e-10	17.6107
ZC3H12A	1.26135	0.626871	7.61176	5.53e-12	2.54e-10	16.8499			IFITM4P	1.25527	0.543158	7.75928	2.52e-12	1.15e-10	17.5833
PCSK5	1.30631	0.425436	7.61134	5.54e-12	2.54e-10	16.8478			STAB1	1.04093	0.264378	7.75027	2.65e-12	1.19e-10	17.5363
TNFSF13B	1.18047	0.554858	7.60884	5.62e-12	2.57e-10	16.8348			SRPX2	2.2289	1.93748	7.72274	3.07e-12	1.36e-10	17.3927
COL18A1	1.16738	0.689042	7.60696	5.67e-12	2.58e-10	16.8251			NRP1	1.00626	0.673216	7.69867	3.49e-12	1.54e-10	17.2673
FBN1	1.25505	0.431682	7.60344	5.78e-12	2.61e-10	16.8069			IFITM3	1.16521	0.517414	7.6707	4.05e-12	1.77e-10	17.1217
AMICA1	1.56399	0.803099	7.60343	5.78e-12	2.61e-10	16.8069			PLXDC2	1.01279	0.201416	7.66342	4.21e-12	1.84e-10	17.0838
RGS18	1.03125	0.2433	7.60283	5.8e-12	2.61e-10	16.8038			PTGS1	1.30074	0.326793	7.66232	4.23e-12	1.84e-10	17.0781
LTB	1.26707	0.47046	7.6027	5.8e-12	2.61e-10	16.8031			IFITM2	1.17003	0.5631	7.66202	4.24e-12	1.84e-10	17.0766
ACTA2	1.51799	0.433584	7.58298	6.44e-12	2.87e-10	16.7011			GPR84	1.26988	0.570475	7.65279	4.45e-12	1.92e-10	17.0286
CD28	1.54281	0.815595	7.56991	6.9e-12	3.07e-10	16.6336			OSM	2.00187	0.761365	7.65056	4.5e-12	1.94e-10	17.017
TLR8	1.25592	0.697535	7.55122	7.62e-12	3.34e-10	16.5372			PPP1R3B	1.09527	0.705407	7.64046	4.75e-12	2.04e-10	16.9645
SFRP4	2.01641	1.05477	7.54897	7.71e-12	3.37e-10	16.5256			ANXA2	1.66943	1.51768	7.63491	4.89e-12	2.09e-10	16.9357
GBP2	1.50787	0.855982	7.54555	7.85e-12	3.42e-10	16.5079			PSMB9	1.0072	0.401006	7.63266	4.95e-12	2.11e-10	16.9241
MYO1G	1.04247	0.49308	7.54109	8.04e-12	3.48e-10	16.4849			GBP2	1.51963	0.855982	7.63122	4.99e-12	2.12e-10	16.9166
TES	1.06002	0.488364	7.52556	8.72e-12	3.76e-10	16.4049			KLRB1	1.06456	0.384391	7.60874	5.62e-12	2.36e-10	16.7999
CLCF1	1.54	0.863672	7.50445	9.75e-12	4.16e-10	16.2961			ITGAX	1.08852	0.161117	7.60438	5.75e-12	2.41e-10	16.7773
CLECL1	1.23201	0.372788	7.49217	1.04e-11	4.43e-10	16.2329			S100A9	2.00417	0.878539	7.59256	6.12e-12	2.55e-10	16.716
C6orf168	-1.04246	-0.532446	-7.4777	1.12e-11	4.77e-10	16.1585			RCN3	1.25833	0.664273	7.55205	7.59e-12	3.08e-10	16.5064
HLA-DRB3	1.43253	0.601959	7.45899	1.24e-11	5.24e-10	16.0624			NEAT1	1.32422	0.948404	7.54647	7.82e-12	3.15e-10	16.4775
OLFML2B	1.07714	0.49212	7.45283	1.28e-11	5.4e-10	16.0307			LOC100294102	1.18951	0.570112	7.52587	8.71e-12	3.51e-10	16.3711
DPYD	1.10147	0.768694	7.445	1.33e-11	5.61e-10	15.9905			CYP1B1	2.03531	0.420274	7.51991	8.99e-12	3.61e-10	16.3403
LRRC32	1.14724	0.451314	7.44376	1.34e-11	5.63e-10	15.9842			LSP1	1.5125	0.921926	7.51839	9.06e-12	3.64e-10	16.3325
S1PR4	1.09248	0.353968	7.43877	1.38e-11	5.77e-10	15.9586			HES5	-2.58767	-1.20949	-7.51053	9.45e-12	3.77e-10	16.2918
PDGFRL	1.43521	0.423158	7.43278	1.42e-11	5.93e-10	15.9279			S100A8	2.02568	0.92211	7.50466	9.75e-12	3.89e-10	16.2616
FMNL1	1.06857	-0.186094	7.42943	1.45e-11	6.01e-10	15.9106			COL1A1	2.5953	2.24794	7.50343	9.81e-12	3.9e-10	16.2552
COL5A1	1.91573	1.20819	7.42572	1.48e-11	6.11e-10	15.8916			MAN1C1	1.12192	0.4427	7.50073	9.95e-12	3.94e-10	16.2413
HLA-DPA1	1.25245	0.527121	7.41726	1.54e-11	6.38e-10	15.8482			GPNMB	1.88884	0.985561	7.49002	1.05e-11	4.16e-10	16.1861
MARCO	2.56676	0.823547	7.41574	1.56e-11	6.41e-10	15.8405			BCL2A1	1.23288	0.569328	7.4848	1.08e-11	4.27e-10	16.1591
FCGR1B	1.1222	0.148963	7.41552	1.56e-11	6.41e-10	15.8393			CD96	1.08746	0.480705	7.44034	1.37e-11	5.34e-10	15.9303
CCL26	1.51041	0.706178	7.41053	1.6e-11	6.54e-10	15.8138			COL1A2	1.9744	1.2455	7.43496	1.41e-11	5.47e-10	15.9026
BST2	1.32108	0.594863	7.40024	1.69e-11	6.84e-10	15.7611			MYO1G	1.03203	0.49308	7.43236	1.43e-11	5.54e-10	15.8892
CD109	1.09445	0.484564	7.39939	1.7e-11	6.86e-10	15.7567			RHOH	1.10425	0.417382	7.41487	1.56e-11	6.03e-10	15.7994
TOX3	-1.2907	-0.457582	-7.39561	1.73e-11	6.96e-10	15.7374			C6orf168	-1.03421	-0.532446	-7.39282	1.76e-11	6.74e-10	15.6862
LAMA2	1.34605	0.715692	7.3921	1.76e-11	7.05e-10	15.7194			LAMB1	1.63424	1.48475	7.37957	1.88e-11	7.19e-10	15.6182
LOC100294179	1.13213	0.627837	7.38834	1.8e-11	7.18e-10	15.7002			MAPK13	1.1615	0.353367	7.37034	1.97e-11	7.53e-10	15.5709
PTGS1	1.26769	0.326793	7.38201	1.86e-11	7.39e-10	15.6677			SLC39A8	1.22659	0.745902	7.36761	2e-11	7.63e-10	15.5569
TRAF3IP3	1.16003	0.459849	7.38085	1.87e-11	7.42e-10	15.6618			PLAU	1.71014	1.25168	7.33835	2.33e-11	8.82e-10	15.4072
CSF1R	1.1801	-0.132271	7.37504	1.93e-11	7.62e-10	15.6321			CATSPER1	1.5721	1.04053	7.3298	2.44e-11	9.21e-10	15.3634
FILIP1L	1.17169	0.745804	7.36706	2.01e-11	7.93e-10	15.5913			MMP19	1.41917	0.89224	7.3157	2.63e-11	9.81e-10	15.2914
AIM1	1.38018	0.761206	7.36541	2.03e-11	7.96e-10	15.5829			CST7	1.238	0.514937	7.27653	3.23e-11	1.19e-09	15.0915
RNASET2	1.05443	0.151769	7.35828	2.1e-11	8.23e-10	15.5465			CLEC12A	1.3814	0.962556	7.26535	3.42e-11	1.26e-09	15.0345
CATSPER1	1.57605	1.04053	7.3563	2.12e-11	8.3e-10	15.5364			HAMP	1.30258	0.606073	7.25156	3.67e-11	1.35e-09	14.9642
SLCO2B1	1.02258	0.0568029	7.34983	2.2e-11	8.57e-10	15.5033			SOD2	1.5654	1.1434	7.24976	3.71e-11	1.36e-09	14.9551
CXCL1	2.47749	1.02196	7.34613	2.24e-11	8.72e-10	15.4844			NNMT	2.42073	2.32087	7.23692	3.96e-11	1.44e-09	14.8897
LEPREL1	1.28584	0.777588	7.34511	2.25e-11	8.75e-10	15.4792			NAMPT	1.66791	1.47323	7.23513	4e-11	1.46e-09	14.8806
FKBP11	1.18936	0.794334	7.33838	2.33e-11	9.03e-10	15.4448			HLA-DPB2	1.39332	0.815362	7.22994	4.11e-11	1.49e-09	14.8542
UPP1	1.25436	0.675622	7.33505	2.37e-11	9.17e-10	15.4278			PLTP	1.03913	-0.102502	7.22823	4.15e-11	1.5e-09	14.8455
ITGAX	1.06132	0.161117	7.33181	2.42e-11	9.3e-10	15.4113			MMP11	1.57617	1.18769	7.22597	4.2e-11	1.52e-09	14.834
HLA-DPB1	1.4118	0.501996	7.30768	2.74e-11	1.05e-09	15.2883			GZMB	1.15486	0.500191	7.21246	4.5e-11	1.62e-09	14.7654
RFTN1	1.15925	0.23676	7.30593	2.77e-11	1.06e-09	15.2794			ANG	1.04447	0.597986	7.20307	4.73e-11	1.69e-09	14.7177
BIRC3	1.9142	0.696429	7.30258	2.81e-11	1.07e-09	15.2623			TMEM154	1.16646	0.824699	7.19151	5.02e-11	1.79e-09	14.659
PLAU	1.70361	1.25168	7.2987	2.87e-11	1.09e-09	15.2425			FBN1	1.2066	0.431682	7.1861	5.16e-11	1.83e-09	14.6316
A2M	1.02555	0.244731	7.28706	3.05e-11	1.15e-09	15.1833			CXCR6	1.19103	0.579842	7.17703	5.41e-11	1.91e-09	14.5856
CEBPD	1.10579	0.573049	7.27476	3.25e-11	1.22e-09	15.1207			LOC100129309	-1.31084	-1.04272	-7.13753	6.64e-11	2.32e-09	14.3856
HEXB	1.03767	0.591961	7.26746	3.38e-11	1.26e-09	15.0836			RNASE2	1.27071	0.604958	7.12766	6.99e-11	2.43e-09	14.3357
PPARG	1.12772	0.137123	7.26655	3.4e-11	1.26e-09	15.079			IL2RA	1.94406	1.14079	7.12091	7.24e-11	2.49e-09	14.3015
LILRB1	1.14099	0.658894	7.24451	3.81e-11	1.41e-09	14.967			CLCF1	1.48372	0.863672	7.11686	7.39e-11	2.54e-09	14.2811
G0S2	2.47879	1.13876	7.24015	3.9e-11	1.44e-09	14.9448			DCN	1.52045	0.733211	7.10013	8.06e-11	2.74e-09	14.1966
TGM2	1.05653	0.390999	7.23994	3.9e-11	1.44e-09	14.9438			TOX3	-1.25171	-0.457582	-7.08126	8.88e-11	3e-09	14.1014
AQP9	2.07339	0.967189	7.23972	3.91e-11	1.44e-09	14.9426			MRC2	1.14684	0.822114	7.07761	9.05e-11	3.05e-09	14.083
MMP7	2.48939	1.74318	7.23459	4.01e-11	1.47e-09	14.9166			PPIC	1.14545	0.871831	7.07029	9.4e-11	3.15e-09	14.0462
HLA-DQB2	1.34048	0.720683	7.22713	4.17e-11	1.53e-09	14.8787			CD8A	1.09144	0.279695	7.06557	9.63e-11	3.22e-09	14.0224
ZNF217	1.06567	0.714153	7.2257	4.2e-11	1.53e-09	14.8715			SOCS3	1.45194	0.747788	7.05561	1.01e-10	3.38e-09	13.9722
ABCC3	2.35097	2.19793	7.21547	4.43e-11	1.61e-09	14.8196			KCNE4	1.54199	1.04746	7.05555	1.01e-10	3.38e-09	13.9719
RNASE2	1.28169	0.604958	7.21462	4.45e-11	1.61e-09	14.8153			LTBP2	1.02496	0.523957	7.05237	1.03e-10	3.43e-09	13.9559
RHOH	1.08256	0.417382	7.20836	4.6e-11	1.66e-09	14.7836			HMOX1	1.68383	0.796145	7.03869	1.11e-10	3.66e-09	13.8871
MMP11	1.57308	1.18769	7.20617	4.65e-11	1.67e-09	14.7725			PRF1	1.05226	0.648296	7.02931	1.16e-10	3.83e-09	13.8399
HLA-DRA	1.54103	0.497643	7.20252	4.74e-11	1.7e-09	14.754			CSF2RA	1.11918	-0.167925	7.0105	1.28e-10	4.2e-09	13.7454
RDH10	1.38472	0.98916	7.18422	5.21e-11	1.86e-09	14.6613			LEPREL1	1.24316	0.777588	7.004	1.32e-10	4.33e-09	13.7128
MGC24103	1.53803	0.415653	7.18101	5.3e-11	1.88e-09	14.6451			DPYD	1.05362	0.768694	6.99211	1.41e-10	4.59e-09	13.6532
LOC100293208	1.81509	1.1674	7.17367	5.51e-11	1.94e-09	14.608			RUNX1	1.18326	0.849836	6.99151	1.41e-10	4.59e-09	13.6502
LOXL2	1.23302	0.88079	7.17351	5.51e-11	1.94e-09	14.6072			AGPAT2	1.02024	-0.0211114	6.98268	1.48e-10	4.78e-09	13.606
TNFAIP3	1.15805	0.522483	7.16352	5.8e-11	2.03e-09	14.5567			RARRES1	1.63996	0.852665	6.972	1.56e-10	5.03e-09	13.5524
COL6A2	1.77423	1.31956	7.15392	6.1e-11	2.13e-09	14.5082			ZDHHC22	-1.40612	-1.09884	-6.94925	1.75e-10	5.62e-09	13.4386
FXYD5	1.0181	0.51255	7.13784	6.63e-11	2.29e-09	14.427			ANPEP	1.70727	0.981965	6.92261	2.01e-10	6.35e-09	13.3055
CCL20	2.27909	1.10655	7.13611	6.69e-11	2.31e-09	14.4182			DOK2	1.07351	0.517598	6.91841	2.05e-10	6.48e-09	13.2846
PSD4	1.02066	0.124085	7.11902	7.31e-11	2.49e-09	14.332			TRIM22	1.00814	0.387148	6.90644	2.18e-10	6.87e-09	13.2248
PCDH15	-1.79275	-0.767343	-7.07828	9.02e-11	3.05e-09	14.1269			KLHL23	-1.04102	-0.470651	-6.89065	2.36e-10	7.41e-09	13.1461
IL32	1.02575	0.424532	7.07568	9.14e-11	3.09e-09	14.1138			MAGI1	-1.04762	-0.398227	-6.8889	2.39e-10	7.47e-09	13.1374
UBD	1.78317	0.797003	7.07529	9.16e-11	3.09e-09	14.1119			COL18A1	1.0863	0.689042	6.87028	2.62e-10	8.12e-09	13.0447
GLT8D4	1.13064	0.269424	7.07237	9.3e-11	3.13e-09	14.0972			LOC100293208	1.75932	1.1674	6.86871	2.64e-10	8.17e-09	13.0369
SOCS3	1.45335	0.747788	7.06536	9.64e-11	3.23e-09	14.0619			PTRF	1.00718	0.640773	6.85727	2.8e-10	8.64e-09	12.98
TNFAIP6	1.63727	1.6386	7.06434	9.69e-11	3.24e-09	14.0568			ASXL3	-1.14099	-0.637609	-6.85633	2.82e-10	8.67e-09	12.9753
MAST1	-1.36838	-0.939559	-7.05047	1.04e-10	3.47e-09	13.9871			LOC541471	1.33986	1.15922	6.84789	2.94e-10	9.03e-09	12.9334
KLRB1	1.00845	0.384391	7.04355	1.08e-10	3.58e-09	13.9524			IQGAP1	1.01653	0.896679	6.83886	3.08e-10	9.43e-09	12.8886
LAMB1	1.58011	1.48475	7.03702	1.12e-10	3.69e-09	13.9196			IL7R	1.47415	0.703294	6.83474	3.14e-10	9.6e-09	12.8681
TRIM22	1.02154	0.387148	7.03392	1.13e-10	3.74e-09	13.9041			ZNF711	-1.09834	-0.191902	-6.83346	3.16e-10	9.64e-09	12.8617
ACTN1	1.1931	0.586602	7.01599	1.24e-10	4.08e-09	13.8142			PTX3	2.17685	1.61989	6.82112	3.37e-10	1.03e-08	12.8005
PCDH12	1.32457	0.249495	7.01146	1.27e-10	4.15e-09	13.7915			COL5A2	1.37269	1.25521	6.81625	3.45e-10	1.05e-08	12.7764
APOBEC3C	1.30706	0.594633	7.00958	1.28e-10	4.19e-09	13.7821			POSTN	3.51606	3.26387	6.81437	3.49e-10	1.05e-08	12.767
RNASE4	1.10268	0.668453	7.0087	1.29e-10	4.2e-09	13.7777			GNG4	-1.46273	-0.722697	-6.81109	3.54e-10	1.07e-08	12.7508
HES5	-2.46371	-1.20949	-7.00599	1.31e-10	4.24e-09	13.7641			FAM20C	1.19029	0.910489	6.80993	3.57e-10	1.07e-08	12.745
APOBEC3F	1.22313	0.557752	7.0015	1.34e-10	4.32e-09	13.7416			PCOLCE	1.52406	0.958248	6.80885	3.59e-10	1.08e-08	12.7397
LOC541471	1.36153	1.15922	7.00138	1.34e-10	4.32e-09	13.741			FAP	1.58593	0.954396	6.80079	3.74e-10	1.12e-08	12.6998
CTSH	1.19752	-0.10508	6.99038	1.42e-10	4.57e-09	13.686			CEACAM4	1.05062	0.386547	6.7876	3.99e-10	1.19e-08	12.6345
LOX	1.99171	1.56724	6.97983	1.5e-10	4.8e-09	13.6332			STRA6	1.11019	0.514952	6.78672	4.01e-10	1.19e-08	12.6301
EFEMP1	1.74974	0.741973	6.97854	1.51e-10	4.83e-09	13.6268			ARSJ	1.62132	1.11584	6.77481	4.26e-10	1.26e-08	12.5712
FBLN5	1.06349	0.590718	6.97769	1.51e-10	4.84e-09	13.6225			COL6A2	1.70452	1.31956	6.76757	4.42e-10	1.3e-08	12.5355
ANXA2P1	1.76379	1.46924	6.97225	1.56e-10	4.97e-09	13.5953			TREM1	2.25265	1.54772	6.75307	4.76e-10	1.39e-08	12.4638
TMEM154	1.14033	0.824699	6.96742	1.6e-10	5.09e-09	13.5712			ZC3H12A	1.15814	0.626871	6.74966	4.84e-10	1.41e-08	12.447
NCRNA00152	1.13551	0.840924	6.95617	1.69e-10	5.34e-09	13.515			PLEK2	1.49447	1.37246	6.74427	4.97e-10	1.44e-08	12.4204
MICA	1.08333	0.428797	6.93347	1.9e-10	5.95e-09	13.4018			CXXC4	-1.51705	-0.929248	-6.73965	5.09e-10	1.47e-08	12.3976
CD3G	1.29992	0.835542	6.92651	1.97e-10	6.12e-09	13.3671			ZNF217	1.01302	0.714153	6.73559	5.2e-10	1.5e-08	12.3776
CLEC5A	1.54493	1.0161	6.92144	2.02e-10	6.26e-09	13.3418			ST6GAL2	-1.34788	-0.942104	-6.73423	5.23e-10	1.51e-08	12.3709
AEBP1	1.55548	0.87276	6.89979	2.26e-10	6.92e-09	13.2341			C5orf62	1.39566	0.940813	6.73417	5.23e-10	1.51e-08	12.3706
GBP1	1.48286	1.06029	6.8981	2.27e-10	6.97e-09	13.2257			CCL8	1.85204	0.657201	6.73052	5.33e-10	1.53e-08	12.3526
CXXC4	-1.54283	-0.929248	-6.89708	2.29e-10	6.99e-09	13.2206			UBD	1.71856	0.797003	6.72439	5.5e-10	1.58e-08	12.3224
ADAM8	1.47067	0.503706	6.89325	2.33e-10	7.12e-09	13.2015			FAM198B	1.27264	0.00551509	6.70625	6.03e-10	1.71e-08	12.2331
NETO1	-1.66755	-0.476562	-6.89117	2.36e-10	7.18e-09	13.1912			DCX	-2.26137	-0.94438	-6.69862	6.26e-10	1.77e-08	12.1955
IL1B	1.67739	0.370466	6.87521	2.56e-10	7.77e-09	13.1119			LGALS1	1.18735	0.730377	6.69616	6.34e-10	1.79e-08	12.1834
ZFP36	1.13031	0.441278	6.86291	2.72e-10	8.23e-09	13.0509			CD28	1.41332	0.815595	6.69402	6.41e-10	1.8e-08	12.1729
LGALS1	1.20815	0.730377	6.85677	2.81e-10	8.47e-09	13.0204			SDC2	1.12935	0.552893	6.68335	6.77e-10	1.9e-08	12.1205
LAMC3	1.04403	0.599092	6.85483	2.84e-10	8.54e-09	13.0108			ATP2B2	-1.06179	-0.491041	-6.68304	6.78e-10	1.9e-08	12.119
RUNX1	1.16534	0.849836	6.84594	2.97e-10	8.91e-09	12.9667			LIMS3	1.27289	0.71752	6.68249	6.79e-10	1.9e-08	12.1163
ZNF711	-1.09901	-0.191902	-6.83927	3.07e-10	9.19e-09	12.9337			LGMN	1.01696	0.0770821	6.67318	7.12e-10	1.98e-08	12.0706
EMP3	1.3998	1.02677	6.81578	3.46e-10	1.03e-08	12.8173			VENTX	1.08327	0.491868	6.6657	7.39e-10	2.05e-08	12.0339
TRIP6	1.08398	0.376479	6.80986	3.57e-10	1.06e-08	12.7881			PROS1	1.22388	0.842982	6.64782	8.09e-10	2.22e-08	11.9462
BIN2	1.06384	0.0201694	6.80833	3.59e-10	1.06e-08	12.7805			MICA	1.04681	0.428797	6.61655	9.47e-10	2.58e-08	11.7931
RARRES1	1.611	0.852665	6.80329	3.69e-10	1.09e-08	12.7556			LOXL2	1.16251	0.88079	6.61491	9.54e-10	2.6e-08	11.7851
TMEM176B	1.09012	0.431609	6.80161	3.72e-10	1.1e-08	12.7473			IFITM1	1.25476	0.434322	6.60731	9.91e-10	2.68e-08	11.748
SMOC1	-2.18364	-1.24292	-6.80059	3.74e-10	1.1e-08	12.7423			EMP3	1.3663	1.02677	6.59526	1.05e-09	2.83e-08	11.6891
IGFBP4	1.03985	0.548225	6.79334	3.88e-10	1.13e-08	12.7064			FGFBP3	-1.13947	-0.388761	-6.59215	1.07e-09	2.86e-08	11.6739
HAMP	1.24258	0.606073	6.79138	3.92e-10	1.14e-08	12.6968			ACTN1	1.13863	0.586602	6.58185	1.13e-09	3.01e-08	11.6237
MAN1C1	1.04481	0.4427	6.78707	4e-10	1.17e-08	12.6755			GLT8D4	1.07172	0.269424	6.57275	1.18e-09	3.14e-08	11.5793
GNG4	-1.45888	-0.722697	-6.78681	4.01e-10	1.17e-08	12.6742			SPINT1	1.12541	0.58642	6.56994	1.2e-09	3.17e-08	11.5656
HLA-DPB2	1.33102	0.815362	6.7849	4.05e-10	1.18e-08	12.6648			CCL26	1.38422	0.706178	6.56607	1.22e-09	3.22e-08	11.5468
SLC16A10	1.77709	1.16922	6.77458	4.27e-10	1.24e-08	12.6138			LOC642838	1.77429	0.886322	6.56296	1.24e-09	3.26e-08	11.5316
CRIP1	1.2534	0.797245	6.76895	4.39e-10	1.27e-08	12.5861			NOL4	-1.30924	-0.793038	-6.56155	1.25e-09	3.28e-08	11.5247
CCDC109B	1.16896	0.974034	6.76828	4.4e-10	1.27e-08	12.5827			MGC24103	1.43878	0.415653	6.55214	1.31e-09	3.43e-08	11.479
CEACAM4	1.04608	0.386547	6.74766	4.89e-10	1.4e-08	12.4812			RGS1	1.49095	0.754194	6.54583	1.35e-09	3.52e-08	11.4482
ADAM28	1.07504	0.165586	6.74029	5.07e-10	1.45e-08	12.4449			NETO1	-1.60445	-0.476562	-6.53938	1.39e-09	3.62e-08	11.4169
GLCCI1	-1.32365	-0.370554	-6.72358	5.52e-10	1.57e-08	12.3627			CNN2	1.21889	0.453221	6.5319	1.45e-09	3.74e-08	11.3805
LGMN	1.02233	0.0770821	6.72101	5.59e-10	1.59e-08	12.35			MMD2	-1.28284	-0.957469	-6.52213	1.52e-09	3.92e-08	11.3331
GPNMB	1.74734	0.985561	6.71696	5.71e-10	1.62e-08	12.3301			SLAMF7	1.07886	0.529657	6.5194	1.54e-09	3.96e-08	11.3198
GZMK	1.372	0.677421	6.71226	5.85e-10	1.66e-08	12.3071			LOC100289290	2.00908	1.18752	6.49391	1.75e-09	4.47e-08	11.1962
FAM26F	1.30171	0.847182	6.70185	6.16e-10	1.73e-08	12.256			TNFAIP3	1.07697	0.522483	6.48591	1.82e-09	4.64e-08	11.1574
COL4A1	1.38755	1.27448	6.70009	6.22e-10	1.73e-08	12.2473			EMP1	1.26003	0.862822	6.47943	1.88e-09	4.79e-08	11.1261
RAB42	1.17124	0.833635	6.69563	6.36e-10	1.77e-08	12.2254			CTSH	1.13176	-0.10508	6.47372	1.93e-09	4.91e-08	11.0985
CD74	1.30265	0.49002	6.6941	6.41e-10	1.78e-08	12.2179			SCIN	1.54395	0.58174	6.46718	2e-09	5.04e-08	11.0668
CCL7	2.63684	1.47145	6.69271	6.45e-10	1.79e-08	12.2111			COL5A1	1.73333	1.20819	6.46683	2e-09	5.05e-08	11.0651
KLHL23	-1.01859	-0.470651	-6.68873	6.58e-10	1.82e-08	12.1916			AMPD3	1.14515	-0.00965059	6.46278	2.04e-09	5.14e-08	11.0455
PROS1	1.2293	0.842982	6.68779	6.61e-10	1.82e-08	12.187			WWTR1	1.02994	0.519598	6.45723	2.1e-09	5.27e-08	11.0187
IL7R	1.44929	0.703294	6.67842	6.93e-10	1.91e-08	12.1411			PION	1.09221	0.618802	6.45687	2.1e-09	5.27e-08	11.017
COL12A1	1.38845	0.680688	6.64779	8.09e-10	2.2e-08	11.9911			ACTA2	1.35166	0.433584	6.4539	2.13e-09	5.34e-08	11.0026
LSP1	1.38361	0.921926	6.63928	8.44e-10	2.3e-08	11.9495			CXCL10	1.73269	1.4519	6.44432	2.23e-09	5.59e-08	10.9564
AREG	1.9128	0.890736	6.63641	8.57e-10	2.33e-08	11.9355			ASCL1	-1.56826	-0.576274	-6.41311	2.61e-09	6.45e-08	10.8059
IFITM1	1.25808	0.434322	6.631	8.8e-10	2.38e-08	11.909			SLC16A3	1.55219	1.01699	6.4077	2.68e-09	6.6e-08	10.7799
CDCP1	1.11109	0.427041	6.62937	8.87e-10	2.4e-08	11.9011			MAP2	-1.05813	-0.540185	-6.40273	2.75e-09	6.75e-08	10.756
SLITRK1	-1.61081	-1.10366	-6.61733	9.43e-10	2.54e-08	11.8423			UBASH3A	1.05808	0.615055	6.39052	2.92e-09	7.14e-08	10.6972
FAM20C	1.16517	0.910489	6.61568	9.5e-10	2.55e-08	11.8343			ETV7	1.10576	0.75559	6.38814	2.95e-09	7.22e-08	10.6858
SLC43A3	1.11559	0.430154	6.61133	9.71e-10	2.6e-08	11.813			RDH10	1.2692	0.98916	6.37925	3.08e-09	7.52e-08	10.6431
MSN	1.054	0.947435	6.60977	9.79e-10	2.61e-08	11.8054			LAMA2	1.20891	0.715692	6.37689	3.12e-09	7.58e-08	10.6318
CD36	1.80677	0.832155	6.60835	9.86e-10	2.63e-08	11.7985			CCL20	2.09738	1.10655	6.37277	3.18e-09	7.7e-08	10.612
C5orf62	1.3719	0.940813	6.57985	1.14e-09	3e-08	11.6597			CD248	1.24405	1.16413	6.37267	3.18e-09	7.7e-08	10.6115
ISLR	1.15861	0.417003	6.5775	1.15e-09	3.03e-08	11.6482			CD247	1.07424	0.411364	6.36855	3.25e-09	7.85e-08	10.5917
IBSP	2.40311	2.0018	6.56697	1.21e-09	3.19e-08	11.5971			SERPINH1	1.33197	1.06699	6.35598	3.46e-09	8.33e-08	10.5315
MMP9	2.18627	1.83711	6.54945	1.32e-09	3.45e-08	11.512			C1RL	1.33808	0.973945	6.35276	3.51e-09	8.45e-08	10.516
SMOC2	1.25018	0.22488	6.54127	1.38e-09	3.57e-08	11.4723			SLC43A3	1.08013	0.430154	6.33275	3.88e-09	9.25e-08	10.4202
PAK3	-1.44132	-0.753401	-6.54088	1.38e-09	3.57e-08	11.4703			PCSK2	-2.08272	-0.65956	-6.3252	4.02e-09	9.58e-08	10.3841
C8orf4	1.16636	0.767389	6.54075	1.38e-09	3.57e-08	11.4697			LOC100290115	2.06723	1.19627	6.3237	4.05e-09	9.64e-08	10.3769
LOC100294102	1.07517	0.570112	6.53898	1.4e-09	3.59e-08	11.4612			DLL1	-1.77194	-0.951569	-6.31761	4.18e-09	9.86e-08	10.3478
VENTX	1.06749	0.491868	6.53544	1.42e-09	3.64e-08	11.4439			LOXL1	1.62485	1.4229	6.31721	4.18e-09	9.86e-08	10.3459
MXRA8	1.26584	0.587285	6.53156	1.45e-09	3.7e-08	11.4251			SLITRK1	-1.55401	-1.10366	-6.3083	4.37e-09	1.03e-07	10.3033
CCL18	2.48734	1.30789	6.52166	1.52e-09	3.86e-08	11.3772			CLEC5A	1.44076	1.0161	6.30042	4.54e-09	1.06e-07	10.2658
SERPINH1	1.35748	1.06699	6.51844	1.55e-09	3.92e-08	11.3616			TNFRSF12A	1.45152	1.43365	6.29291	4.71e-09	1.1e-07	10.2299
CBLN1	-1.53017	-1.14036	-6.51756	1.55e-09	3.93e-08	11.3573			NCRNA00152	1.05376	0.840924	6.28991	4.78e-09	1.11e-07	10.2156
LOC642413	1.02715	0.750023	6.50953	1.62e-09	4.07e-08	11.3184			MCOLN2	1.12126	0.551115	6.28935	4.8e-09	1.12e-07	10.213
STRA6	1.07566	0.514952	6.50335	1.67e-09	4.19e-08	11.2885			SPHK1	1.10609	0.513238	6.28479	4.91e-09	1.14e-07	10.1912
SNAP91	-1.54349	-0.987548	-6.50252	1.67e-09	4.2e-08	11.2845			GLCCI1	-1.25688	-0.370554	-6.27457	5.16e-09	1.19e-07	10.1425
ARSJ	1.57182	1.11584	6.49745	1.72e-09	4.29e-08	11.26			AHR	1.21813	0.755895	6.25416	5.7e-09	1.31e-07	10.0454
POSTN	3.39276	3.26387	6.49383	1.75e-09	4.36e-08	11.2425			PTPRT	-1.7186	-1.56353	-6.24013	6.1e-09	1.39e-07	9.97878
CCR7	1.33879	0.822577	6.49272	1.76e-09	4.37e-08	11.2371			GBP1	1.37587	1.06029	6.23853	6.15e-09	1.4e-07	9.9712
MAP2	-1.06827	-0.540185	-6.48452	1.83e-09	4.54e-08	11.1975			CP	1.70658	1.38264	6.23409	6.29e-09	1.43e-07	9.95009
LRRC4	-1.20247	-0.893744	-6.48315	1.84e-09	4.57e-08	11.1908			LRRC4	-1.16696	-0.893744	-6.2314	6.37e-09	1.45e-07	9.93733
GBP3	1.35315	0.601653	6.47227	1.94e-09	4.8e-08	11.1383			RAB42	1.10922	0.833635	6.22778	6.48e-09	1.47e-07	9.92016
PDLIM1	1.34967	1.21074	6.46937	1.97e-09	4.86e-08	11.1243			GAD1	-1.3481	-0.240103	-6.21465	6.91e-09	1.56e-07	9.85791
LOC151438	1.05765	0.574632	6.46833	1.98e-09	4.87e-08	11.1193			ZFP36	1.04884	0.441278	6.20906	7.1e-09	1.6e-07	9.83143
HRH1	1.09072	0.528517	6.46154	2.05e-09	5.03e-08	11.0865			LOC92973	-1.04997	-0.963176	-6.20643	7.19e-09	1.62e-07	9.81898
ANXA1	1.64506	1.55209	6.46099	2.06e-09	5.04e-08	11.0839			DSCAM	-1.35927	-0.709706	-6.20252	7.33e-09	1.65e-07	9.8005
SPP1	1.29866	0.780763	6.45931	2.07e-09	5.07e-08	11.0758			APOC1	1.0005	0.129255	6.1938	7.65e-09	1.71e-07	9.75925
BDKRB2	1.42878	0.743546	6.45027	2.17e-09	5.29e-08	11.0322			DCBLD2	1.08157	0.869001	6.19359	7.66e-09	1.71e-07	9.75826
ANXA2	1.47851	1.51768	6.44808	2.19e-09	5.34e-08	11.0216			SIGLEC10	1.0196	0.0662687	6.18385	8.03e-09	1.79e-07	9.71218
GZMH	1.03387	0.506368	6.44153	2.27e-09	5.5e-08	10.9901			NECAB2	-1.08791	-0.86735	-6.182	8.1e-09	1.8e-07	9.70346
BHLHE40	1.12659	0.242712	6.44103	2.27e-09	5.5e-08	10.9877			PDLIM1	1.30359	1.21074	6.17985	8.19e-09	1.82e-07	9.69328
TDO2	1.92155	1.1009	6.43768	2.31e-09	5.59e-08	10.9716			MYL9	1.08041	0.460238	6.16422	8.83e-09	1.96e-07	9.61952
BACE2	1.01624	0.679279	6.43617	2.33e-09	5.62e-08	10.9643			STOX1	-1.19631	-0.769538	-6.16105	8.97e-09	1.98e-07	9.60457
PODXL2	-1.15153	-0.555522	-6.43592	2.33e-09	5.62e-08	10.9631			CDCP1	1.05008	0.427041	6.15174	9.38e-09	2.06e-07	9.56065
LGR5	-1.0236	-0.296628	-6.42972	2.4e-09	5.79e-08	10.9333			TRIP6	1.00321	0.376479	6.14235	9.82e-09	2.15e-07	9.51642
MXRA5	1.50432	0.779973	6.41398	2.6e-09	6.21e-08	10.8576			HTRA3	1.13317	0.904996	6.13853	1e-08	2.19e-07	9.49846
ETV7	1.10882	0.75559	6.41163	2.63e-09	6.27e-08	10.8463			ACSS3	1.27692	0.871794	6.13473	1.02e-08	2.23e-07	9.48056
LOC100129309	-1.21156	-1.04272	-6.41097	2.64e-09	6.27e-08	10.8431			PLIN2	1.25944	0.728024	6.12938	1.05e-08	2.28e-07	9.4554
XAF1	1.07768	0.65835	6.40286	2.74e-09	6.49e-08	10.8042			LOC100293440	1.76726	1.11144	6.1213	1.09e-08	2.36e-07	9.4174
THBS2	1.05687	0.469537	6.35022	3.56e-09	8.18e-08	10.552			ZNF704	-1.01	-0.208832	-6.11857	1.1e-08	2.39e-07	9.40457
ASCL1	-1.55576	-0.576274	-6.34581	3.63e-09	8.35e-08	10.5309			RIMS3	-1.3448	-0.539588	-6.09869	1.21e-08	2.6e-07	9.31124
B3GNT5	1.12595	0.806245	6.33034	3.92e-09	8.98e-08	10.457			IGJ	1.20727	0.658733	6.08603	1.29e-08	2.74e-07	9.25191
CTGF	1.24399	0.525716	6.32971	3.93e-09	9e-08	10.454			TRIM6	1.1454	0.544975	6.08071	1.32e-08	2.81e-07	9.22699
KCNE4	1.42182	1.04746	6.32159	4.09e-09	9.32e-08	10.4153			G0S2	2.17738	1.13876	6.07743	1.34e-08	2.85e-07	9.21164
LIMS3	1.22094	0.71752	6.32103	4.11e-09	9.33e-08	10.4126			ABCA13	1.66056	1.16326	6.06891	1.4e-08	2.96e-07	9.17175
STOX1	-1.21926	-0.769538	-6.31635	4.2e-09	9.53e-08	10.3903			ARSI	1.48864	0.545606	6.06276	1.44e-08	3.04e-07	9.14297
AMPD3	1.1246	-0.00965059	6.30988	4.34e-09	9.79e-08	10.3594			PDGFRL	1.23382	0.423158	6.05289	1.51e-08	3.16e-07	9.09686
TPM2	1.19188	0.871859	6.29402	4.69e-09	1.05e-07	10.2839			NAPSB	1.34419	0.607525	6.05041	1.53e-08	3.2e-07	9.08529
PDPN	1.60753	1.51637	6.28346	4.94e-09	1.11e-07	10.2337			IGLL1	1.03592	0.476165	6.04723	1.55e-08	3.23e-07	9.07041
CNTN3	-1.34805	-0.722794	-6.28182	4.98e-09	1.11e-07	10.2258			RIPPLY2	-1.79587	-1.3268	-6.04295	1.59e-08	3.29e-07	9.05045
TNC	1.37017	0.974238	6.27359	5.18e-09	1.15e-07	10.1867			GPR18	1.05727	0.502788	6.04227	1.59e-08	3.29e-07	9.04729
IL8	2.65705	1.92099	6.26886	5.3e-09	1.17e-07	10.1643			ISLR	1.08619	0.417003	6.04194	1.59e-08	3.3e-07	9.04572
KLRC4	-1.90118	-0.855646	-6.2614	5.5e-09	1.21e-07	10.1288			RAB34	1.11403	0.689524	6.03753	1.63e-08	3.36e-07	9.02515
ZDHHC22	-1.29909	-1.09884	-6.24758	5.88e-09	1.29e-07	10.0633			TNRC4	-1.39785	-0.832627	-6.03745	1.63e-08	3.36e-07	9.02478
GDF15	1.72639	1.45899	6.24449	5.97e-09	1.31e-07	10.0486			SIGLEC1	1.17918	0.696355	6.02904	1.7e-08	3.48e-07	8.98559
SHD	-1.94743	-1.51328	-6.23629	6.22e-09	1.35e-07	10.0098			LAMA4	1.04783	0.614167	6.0262	1.72e-08	3.52e-07	8.97233
ATCAY	-1.3742	-1.05388	-6.22528	6.56e-09	1.42e-07	9.95766			HRH1	1.0341	0.528517	6.02599	1.72e-08	3.52e-07	8.97136
DCX	-2.13617	-0.94438	-6.21015	7.06e-09	1.51e-07	9.88608			LOC150568	-1.257	-0.671961	-6.00743	1.88e-08	3.8e-07	8.88492
LOC100129794	-1.09448	-0.716576	-6.20951	7.08e-09	1.51e-07	9.88305			CNTN3	-1.30065	-0.722794	-5.99629	1.98e-08	3.97e-07	8.83313
EFEMP2	1.12059	0.621635	6.1994	7.44e-09	1.58e-07	9.83532			ANKRD22	1.55394	0.434603	5.99493	2e-08	3.99e-07	8.8268
CHI3L1	2.6368	2.8142	6.19582	7.57e-09	1.61e-07	9.81843			MAPT	-1.24927	-1.09888	-5.99119	2.03e-08	4.05e-07	8.80946
COL4A2	1.4063	1.40749	6.18592	7.95e-09	1.68e-07	9.77169			BDKRB2	1.34982	0.743546	5.98836	2.06e-08	4.1e-07	8.79629
PLIN2	1.26772	0.728024	6.18201	8.1e-09	1.71e-07	9.75324			DPYSL4	-1.09473	-0.772797	-5.98645	2.08e-08	4.13e-07	8.78741
RNASE3	1.08954	0.549071	6.16729	8.7e-09	1.82e-07	9.68389			ITGA3	1.50249	0.704769	5.98038	2.14e-08	4.24e-07	8.75926
NOL4	-1.24777	-0.793038	-6.15796	9.1e-09	1.9e-07	9.63998			LOC100290415	1.57865	0.713047	5.97988	2.15e-08	4.24e-07	8.75693
MIPOL1	-1.19037	-0.536408	-6.14551	9.67e-09	2.01e-07	9.58144			HCN1	-1.45089	-0.237839	-5.96857	2.27e-08	4.44e-07	8.70448
GAD1	-1.33596	-0.240103	-6.14202	9.83e-09	2.04e-07	9.56504			GDF15	1.66699	1.45899	5.96732	2.28e-08	4.46e-07	8.6987
ANO1	1.27066	0.827429	6.11347	1.13e-08	2.32e-07	9.43105			LOC100287723	1.4753	0.841381	5.96349	2.32e-08	4.53e-07	8.68093
ACSS3	1.27272	0.871794	6.10873	1.16e-08	2.36e-07	9.40883			IL7	1.30624	1.07993	5.96042	2.36e-08	4.58e-07	8.66669
HTRA3	1.12829	0.904996	6.10439	1.18e-08	2.41e-07	9.38853			IGFBP6	1.57498	0.391744	5.96023	2.36e-08	4.58e-07	8.66582
CYR61	1.44289	0.828181	6.10435	1.18e-08	2.41e-07	9.38834			THBS1	1.45924	0.955884	5.94269	2.56e-08	4.95e-07	8.58465
HEYL	1.2041	0.556934	6.10373	1.18e-08	2.41e-07	9.38539			UBE2QL1	-1.64286	-1.00861	-5.93547	2.65e-08	5.1e-07	8.55128
RTKN2	-1.20026	0.598941	-6.10109	1.2e-08	2.44e-07	9.37305			TNFAIP6	1.43689	1.6386	5.93546	2.65e-08	5.1e-07	8.55125
PION	1.04587	0.618802	6.09974	1.21e-08	2.45e-07	9.36675			PDPN	1.53552	1.51637	5.92114	2.84e-08	5.4e-07	8.48509
NOX4	1.38147	1.5221	6.09888	1.21e-08	2.46e-07	9.36269			ITPR3	1.11123	0.452291	5.91946	2.86e-08	5.43e-07	8.47735
GZMB	1.01968	0.500191	6.09708	1.22e-08	2.48e-07	9.35428			CCDC109B	1.05481	0.974034	5.91098	2.98e-08	5.64e-07	8.43823
TNFRSF12A	1.41508	1.43365	6.08788	1.28e-08	2.59e-07	9.31122			EPHA2	1.14319	0.582451	5.90618	3.05e-08	5.74e-07	8.41612
LY75	1.18109	0.608482	6.08033	1.32e-08	2.68e-07	9.27595			ANXA2P3	1.17403	1.12674	5.9033	3.09e-08	5.81e-07	8.40284
IGFBP6	1.59856	0.391744	6.07558	1.36e-08	2.73e-07	9.25376			TAGLN2	1.07065	0.915291	5.89995	3.14e-08	5.89e-07	8.38742
VSTM2B	-1.42782	-0.835543	-6.06587	1.42e-08	2.84e-07	9.20841			METTL7B	1.46487	1.29169	5.8978	3.17e-08	5.95e-07	8.3775
ITGA1	1.40312	1.23837	6.0653	1.42e-08	2.85e-07	9.20574			PERP	1.142	0.0918658	5.88559	3.36e-08	6.25e-07	8.32132
SPON2	1.55148	1.35451	6.06069	1.46e-08	2.9e-07	9.18423			TAGLN3	-1.46767	-0.805159	-5.88522	3.37e-08	6.25e-07	8.31963
CXCL2	1.32181	0.293103	6.04081	1.6e-08	3.16e-07	9.09158			PCSK5	1.08045	0.425436	5.88264	3.41e-08	6.32e-07	8.30774
SERPINF1	1.04173	0.432075	6.01943	1.78e-08	3.47e-07	8.99209			SLC25A41	-1.15039	-1.12253	-5.88229	3.42e-08	6.32e-07	8.30614
PAK7	-1.96838	-1.5958	-6.01424	1.82e-08	3.55e-07	8.96798			LTF	3.46951	3.69751	5.86951	3.63e-08	6.66e-07	8.24743
DLL1	-1.70545	-0.951569	-6.01113	1.85e-08	3.59e-07	8.95356			COL8A2	1.47645	0.473362	5.86598	3.69e-08	6.75e-07	8.23118
C12orf34	-1.20493	-0.875072	-6.00831	1.87e-08	3.64e-07	8.94044			ELAVL4	-1.72312	-1.11513	-5.86452	3.72e-08	6.79e-07	8.22448
NKAIN1	-1.60937	-0.831796	-6.00289	1.92e-08	3.72e-07	8.9153			SALL3	-1.48677	0.00446233	-5.85977	3.8e-08	6.93e-07	8.20269
RRAD	1.28873	0.0814649	5.99623	1.98e-08	3.83e-07	8.8844			CNTFR	-1.27525	-0.889186	-5.84788	4.02e-08	7.28e-07	8.14818
RAB34	1.10631	0.689524	5.98387	2.11e-08	4.04e-07	8.82708			RNASE3	1.04515	0.549071	5.84594	4.06e-08	7.34e-07	8.13931
C13orf18	1.12265	0.537959	5.95548	2.41e-08	4.57e-07	8.69575			TDO2	1.78319	1.1009	5.8421	4.13e-08	7.47e-07	8.12168
IL1R1	1.05106	0.319153	5.9541	2.43e-08	4.59e-07	8.68938			AREG	1.73442	0.890736	5.83869	4.2e-08	7.58e-07	8.10607
MMD2	-1.19558	-0.957469	-5.94817	2.5e-08	4.71e-07	8.66196			CXCL13	1.74055	0.771591	5.83127	4.35e-08	7.82e-07	8.0721
LAMA4	1.03631	0.614167	5.94131	2.58e-08	4.84e-07	8.63032			LGALS2	1.15397	0.249047	5.83054	4.36e-08	7.84e-07	8.06876
TAGLN2	1.07612	0.915291	5.93861	2.61e-08	4.9e-07	8.61785			ELAVL3	-1.0567	-0.543919	-5.81435	4.71e-08	8.4e-07	7.99476
ACOX2	1.12986	0.23949	5.93792	2.62e-08	4.9e-07	8.61467			SPP1	1.19698	0.780763	5.81051	4.79e-08	8.53e-07	7.97724
NID2	1.37333	1.03189	5.93477	2.66e-08	4.97e-07	8.60017			PCDH12	1.14913	0.249495	5.8089	4.83e-08	8.59e-07	7.96988
SAMD9L	1.13484	0.777999	5.92787	2.75e-08	5.13e-07	8.56831			SPON2	1.49813	1.35451	5.7953	5.15e-08	9.1e-07	7.90785
ARHGAP29	1.15757	0.675647	5.92505	2.79e-08	5.19e-07	8.55535			TREM2	1.04138	0.0289973	5.78378	5.44e-08	9.56e-07	7.85535
SLITRK2	-1.02641	-0.527744	-5.90667	3.04e-08	5.63e-07	8.47071			CCL18	2.26668	1.30789	5.77979	5.54e-08	9.71e-07	7.83717
CXCL3	1.39827	0.4249	5.9056	3.06e-08	5.65e-07	8.46579			MMP7	2.10343	1.74318	5.7791	5.56e-08	9.73e-07	7.83403
KHDRBS2	-1.75935	-1.24795	-5.90531	3.06e-08	5.66e-07	8.46447			ARHGEF7	-1.01931	-0.624756	-5.77454	5.68e-08	9.92e-07	7.81327
ELAVL3	-1.06686	-0.543919	-5.88557	3.36e-08	6.18e-07	8.3738			TTC9B	-1.2338	-0.620484	-5.77167	5.76e-08	1e-06	7.80024
RAB33A	-1.08198	-0.676308	-5.88112	3.43e-08	6.29e-07	8.35335			COL13A1	1.20345	0.581119	5.76716	5.88e-08	1.02e-06	7.77971
KLRC3	-1.94111	-1.11553	-5.86553	3.7e-08	6.7e-07	8.28187			SPOCD1	1.73238	1.7617	5.76283	6e-08	1.04e-06	7.76003
RGS1	1.36941	0.754194	5.85867	3.82e-08	6.9e-07	8.25047			MARCO	2.12621	0.823547	5.76097	6.05e-08	1.04e-06	7.75158
DUSP1	1.354	0.482297	5.85466	3.89e-08	7.02e-07	8.2321			RTN4R	-1.10212	-0.590283	-5.75954	6.09e-08	1.05e-06	7.74507
MEX3A	-1.44153	-0.270253	-5.84988	3.98e-08	7.16e-07	8.21025			SAMD9L	1.10696	0.777999	5.74337	6.57e-08	1.12e-06	7.67171
IL1R2	1.57284	0.890802	5.84033	4.16e-08	7.47e-07	8.16655			GBP3	1.23339	0.601653	5.74014	6.67e-08	1.14e-06	7.65706
LTBP1	1.15022	0.468622	5.84005	4.17e-08	7.48e-07	8.16531			STH	-1.00445	-0.759968	-5.73916	6.7e-08	1.14e-06	7.65262
DSCAM	-1.29542	-0.709706	-5.83027	4.37e-08	7.8e-07	8.1206			MXRA8	1.14527	0.587285	5.73585	6.81e-08	1.15e-06	7.63761
EPHA2	1.13148	0.582451	5.8294	4.39e-08	7.83e-07	8.11665			FAM46A	1.05031	0.966556	5.73388	6.87e-08	1.16e-06	7.62867
PCSK2	-1.95112	-0.65956	-5.81398	4.72e-08	8.36e-07	8.04628			SMOC2	1.12942	0.22488	5.73311	6.89e-08	1.17e-06	7.6252
LOXL1	1.52332	1.4229	5.81235	4.75e-08	8.41e-07	8.03887			COL4A1	1.23133	1.27448	5.73269	6.91e-08	1.17e-06	7.62326
TNRC4	-1.35687	-0.832627	-5.81225	4.75e-08	8.41e-07	8.03843			KCNN4	1.20078	0.748994	5.7317	6.94e-08	1.17e-06	7.61877
ENPEP	1.04564	0.615148	5.81122	4.78e-08	8.43e-07	8.03372			MEX3A	-1.41801	-0.270253	-5.72914	7.02e-08	1.18e-06	7.60719
KDELR3	1.14236	0.445369	5.80227	4.98e-08	8.77e-07	7.99297			FBXL16	-1.63057	-0.846576	-5.72727	7.09e-08	1.19e-06	7.59871
STAC	1.36891	0.895225	5.79839	5.08e-08	8.91e-07	7.97528			CHI3L2	2.08091	1.70478	5.7231	7.23e-08	1.21e-06	7.57986
KLRC2	-2.44626	-1.62912	-5.78817	5.33e-08	9.28e-07	7.9288			BSN	-1.53486	-0.916708	-5.71573	7.48e-08	1.25e-06	7.54652
IL7	1.27636	1.07993	5.78751	5.34e-08	9.29e-07	7.92578			EFEMP2	1.05019	0.621635	5.70494	7.86e-08	1.31e-06	7.49772
TTC9B	-1.23525	-0.620484	-5.78039	5.52e-08	9.58e-07	7.89346			LOC440040	-1.57516	-0.726386	-5.70349	7.92e-08	1.31e-06	7.49117
FBXO32	1.06904	0.266872	5.77581	5.64e-08	9.77e-07	7.87265			KDELR3	1.12671	0.445369	5.70198	7.97e-08	1.32e-06	7.48437
LOC440040	-1.59062	-0.726386	-5.7744	5.68e-08	9.81e-07	7.86623			RUNDC3A	-1.23271	-1.00756	-5.70032	8.04e-08	1.33e-06	7.47684
CST7	1.04073	0.514937	5.7719	5.75e-08	9.89e-07	7.85489			NKAIN1	-1.54401	-0.831796	-5.69445	8.26e-08	1.36e-06	7.45036
ITPR3	1.08786	0.452291	5.76188	6.02e-08	1.04e-06	7.80941			BHLHE40	1.02382	0.242712	5.69252	8.33e-08	1.37e-06	7.44164
DOK6	-1.47828	-1.42169	-5.75815	6.13e-08	1.05e-06	7.79249			PRRT2	-1.03888	-0.4672	-5.68909	8.47e-08	1.39e-06	7.42619
TAGLN3	-1.43933	-0.805159	-5.74169	6.62e-08	1.13e-06	7.71795			KIAA2022	-1.28502	-0.643946	-5.68746	8.53e-08	1.4e-06	7.41884
CPZ	1.6241	0.521993	5.74069	6.65e-08	1.14e-06	7.71343			ADAM8	1.27017	0.503706	5.68717	8.54e-08	1.4e-06	7.41754
CBLN2	-1.78716	-0.885059	-5.73596	6.8e-08	1.16e-06	7.69205			TNC	1.26801	0.974238	5.67978	8.84e-08	1.44e-06	7.38422
ADAM12	1.06822	0.600125	5.73366	6.88e-08	1.17e-06	7.68163			PODXL2	-1.04435	-0.555522	-5.67368	9.1e-08	1.48e-06	7.35675
ACTG2	1.54338	1.02179	5.71618	7.46e-08	1.26e-06	7.60267			PAK7	-1.87784	-1.5958	-5.66477	9.48e-08	1.54e-06	7.31661
TRIM6	1.09071	0.544975	5.71292	7.58e-08	1.27e-06	7.58793			CST6	1.25651	0.539247	5.65471	9.94e-08	1.6e-06	7.27138
CSMD3	-1.67854	-1.67095	-5.71182	7.61e-08	1.28e-06	7.58297			JPH3	-1.3022	-1.13606	-5.64792	1.03e-07	1.65e-06	7.24089
FCGBP	1.45984	1.14346	5.69889	8.09e-08	1.35e-06	7.52466			GRM1	-1.22193	-0.665116	-5.64764	1.03e-07	1.65e-06	7.23963
RANBP17	-1.24795	-0.751301	-5.68868	8.48e-08	1.41e-06	7.47869			RAB3B	-1.02479	-0.226304	-5.64729	1.03e-07	1.65e-06	7.23804
SIGLEC1	1.1259	0.696355	5.68484	8.64e-08	1.43e-06	7.4614			ANO1	1.19343	0.827429	5.64397	1.04e-07	1.67e-06	7.22313
OLIG2	-1.84648	-1.09972	-5.68457	8.65e-08	1.43e-06	7.46017			ELFN2	-1.18461	-1.1166	-5.63681	1.08e-07	1.73e-06	7.191
DPP10	-1.62244	-1.34882	-5.67848	8.89e-08	1.47e-06	7.43281			PAK3	-1.28163	-0.753401	-5.61987	1.17e-07	1.85e-06	7.11509
SALL3	-1.44965	0.00446233	-5.67569	9.01e-08	1.49e-06	7.42024			CHST2	1.12148	0.216507	5.60572	1.25e-07	1.96e-06	7.05177
LOC100290115	1.89801	1.19627	5.66686	9.39e-08	1.54e-06	7.38057			RGS7	-1.41388	-0.796311	-5.60261	1.26e-07	1.98e-06	7.03788
C15orf48	1.33923	0.637521	5.65193	1.01e-07	1.64e-06	7.31357			FBXO32	1.04342	0.266872	5.60228	1.27e-07	1.99e-06	7.03639
FBLL1	-1.11176	-0.803708	-5.64925	1.02e-07	1.66e-06	7.30156			B3GNT5	1.02341	0.806245	5.60104	1.27e-07	2e-06	7.03084
KCNN4	1.18456	0.748994	5.63476	1.09e-07	1.76e-06	7.23663			RFTN2	-1.04271	-0.456575	-5.59893	1.29e-07	2.01e-06	7.02145
SSTR1	-1.00479	-0.707097	-5.63434	1.09e-07	1.76e-06	7.23479			KRT222	-1.17883	-0.55485	-5.58423	1.38e-07	2.14e-06	6.95581
EGFL6	1.09156	0.612436	5.63046	1.11e-07	1.79e-06	7.2174			PHACTR3	-1.71184	-1.53116	-5.58249	1.39e-07	2.15e-06	6.94802
CA12	1.16677	0.710509	5.62352	1.15e-07	1.84e-06	7.18639			SRPX	1.09532	0.232413	5.58157	1.39e-07	2.16e-06	6.94393
CNTN1	-1.35754	-0.787984	-5.61976	1.17e-07	1.87e-06	7.16957			MPPED2	-1.29884	-0.217943	-5.57869	1.41e-07	2.18e-06	6.93111
CH25H	1.21535	-0.290522	5.61906	1.17e-07	1.87e-06	7.16645			VASN	1.36414	0.853756	5.57702	1.42e-07	2.2e-06	6.92365
DSCAML1	-1.8212	-1.72677	-5.61852	1.17e-07	1.87e-06	7.164			BAI3	-1.18128	-0.977373	-5.57171	1.46e-07	2.25e-06	6.89999
DLL3	-2.22524	-1.68902	-5.60268	1.26e-07	2e-06	7.09328			MMP9	1.92573	1.83711	5.56055	1.54e-07	2.35e-06	6.8503
SLIT1	-1.23065	-0.806218	-5.59274	1.32e-07	2.08e-06	7.04898			DPP10	-1.59446	-1.34882	-5.55609	1.57e-07	2.39e-06	6.83043
TSLP	1.52951	0.40357	5.59237	1.33e-07	2.08e-06	7.04734			LOC100130155	-1.81271	-1.07191	-5.55474	1.58e-07	2.4e-06	6.82445
MYBPH	1.71468	1.52675	5.58336	1.38e-07	2.16e-06	7.00719			TAGLN	1.12097	0.557506	5.55075	1.61e-07	2.44e-06	6.8067
LOC729983	-1.22759	-0.433933	-5.57523	1.43e-07	2.23e-06	6.971			P4HA3	1.07318	0.629539	5.54276	1.67e-07	2.52e-06	6.77122
C13orf33	1.28784	0.652529	5.57146	1.46e-07	2.27e-06	6.95425			ANXA1	1.45902	1.55209	5.5378	1.7e-07	2.58e-06	6.74918
EMP1	1.12041	0.862822	5.57068	1.46e-07	2.27e-06	6.95078			SAA1	3.19069	3.44327	5.53516	1.73e-07	2.6e-06	6.73748
SPHK1	1.00626	0.513238	5.56923	1.47e-07	2.29e-06	6.94435			PCDH11Y	-1.3551	-1.28036	-5.53396	1.73e-07	2.61e-06	6.73216
COL13A1	1.17021	0.581119	5.56816	1.48e-07	2.29e-06	6.93958			FRMPD4	-1.2538	-0.365522	-5.53392	1.73e-07	2.61e-06	6.73199
SERPINA3	1.68987	1.19338	5.56416	1.51e-07	2.33e-06	6.9218			LRFN2	-1.2296	-0.519775	-5.53362	1.74e-07	2.61e-06	6.73065
LYVE1	1.66909	-0.53748	5.56232	1.52e-07	2.34e-06	6.91362			ATCAY	-1.25258	-1.05388	-5.53214	1.75e-07	2.61e-06	6.72408
CXCL10	1.54494	1.4519	5.56151	1.53e-07	2.35e-06	6.91005			CD36	1.57264	0.832155	5.52452	1.81e-07	2.7e-06	6.6903
DPYSL4	-1.03252	-0.772797	-5.55978	1.54e-07	2.37e-06	6.90234			C13orf18	1.05643	0.537959	5.51593	1.88e-07	2.79e-06	6.65223
LOC100289290	1.77974	1.18752	5.55626	1.57e-07	2.4e-06	6.88673			PDGFD	1.27179	0.759402	5.51314	1.91e-07	2.82e-06	6.63987
ADM	1.43411	1.26923	5.55429	1.58e-07	2.42e-06	6.87798			SHD	-1.76243	-1.51328	-5.49239	2.1e-07	3.09e-06	6.54812
BAI1	-1.43803	-1.03079	-5.54585	1.64e-07	2.5e-06	6.84055			FBLL1	-1.08682	-0.803708	-5.49163	2.11e-07	3.09e-06	6.54479
MMP1	1.76673	1.44722	5.54227	1.67e-07	2.54e-06	6.82467			EFEMP1	1.45455	0.741973	5.48302	2.19e-07	3.2e-06	6.50675
RUNDC3A	-1.20496	-1.00756	-5.54047	1.68e-07	2.56e-06	6.81669			GPR34	1.02318	-0.052986	5.4789	2.23e-07	3.26e-06	6.4886
COL8A2	1.41065	0.473362	5.53925	1.69e-07	2.57e-06	6.81132			MIR155HG	1.18628	0.779356	5.46888	2.34e-07	3.39e-06	6.44442
MCOLN2	1.00966	0.551115	5.50254	2e-07	3e-06	6.64898			IL1B	1.40572	0.370466	5.46458	2.38e-07	3.44e-06	6.42552
DLGAP1	-1.23821	-0.962344	-5.49942	2.03e-07	3.04e-06	6.63522			CSPG5	-1.35004	-0.905749	-5.46285	2.4e-07	3.46e-06	6.41787
MAPT	-1.1669	-1.09888	-5.49741	2.05e-07	3.07e-06	6.62634			GDAP1L1	-1.3525	-1.53277	-5.45468	2.49e-07	3.57e-06	6.38195
COL20A1	-2.24936	-0.346793	-5.47985	2.22e-07	3.3e-06	6.54895			FRMPD2	-1.16059	-0.404579	-5.45153	2.53e-07	3.61e-06	6.36808
CLEC12A	1.11243	0.962556	5.4626	2.4e-07	3.53e-06	6.47312			TTC39A	1.2672	0.435755	5.44968	2.55e-07	3.64e-06	6.35997
AHR	1.09382	0.755895	5.45452	2.49e-07	3.63e-06	6.43762			LOC729983	-1.2052	-0.433933	-5.44916	2.56e-07	3.65e-06	6.35766
SCIN	1.34901	0.58174	5.44131	2.65e-07	3.84e-06	6.37968			NID2	1.27918	1.03189	5.42823	2.81e-07	3.99e-06	6.2658
SERPINA5	1.38868	1.31771	5.4393	2.67e-07	3.87e-06	6.37087			DSCAML1	-1.77106	-1.72677	-5.42683	2.83e-07	4e-06	6.25965
ESM1	1.33756	1.21571	5.43033	2.78e-07	4.01e-06	6.3316			CHRNA9	1.73139	1.82887	5.41861	2.94e-07	4.13e-06	6.22361
GDAP1L1	-1.34708	-1.53277	-5.42788	2.81e-07	4.05e-06	6.32086			SVOP	-2.14606	-1.92501	-5.4131	3.01e-07	4.23e-06	6.1995
RIPPLY2	-1.64848	-1.3268	-5.42489	2.85e-07	4.1e-06	6.30782			SNAP91	-1.33623	-0.987548	-5.40659	3.1e-07	4.34e-06	6.17101
CXCL13	1.64036	0.771591	5.41479	2.99e-07	4.25e-06	6.26364			MMP1	1.72984	1.44722	5.39919	3.21e-07	4.47e-06	6.13868
SUSD2	1.02061	0.759803	5.41031	3.05e-07	4.34e-06	6.24405			SH2D4A	1.08042	0.911532	5.395	3.27e-07	4.55e-06	6.12036
INHBA	1.38681	0.22098	5.39835	3.22e-07	4.55e-06	6.19188			NEGR1	-1.30003	-0.780921	-5.39115	3.32e-07	4.61e-06	6.10352
CXorf1	-1.15928	-0.950257	-5.39574	3.26e-07	4.59e-06	6.18047			MXRA5	1.31074	0.779973	5.38098	3.48e-07	4.81e-06	6.05914
IL1RAPL1	-1.12718	-0.74849	-5.39159	3.32e-07	4.67e-06	6.16238			AQP9	1.65332	0.967189	5.37976	3.5e-07	4.83e-06	6.05383
NAPSB	1.22578	0.607525	5.38745	3.38e-07	4.74e-06	6.14437			CRIP1	1.04809	0.797245	5.37393	3.59e-07	4.94e-06	6.02844
RGL4	1.09932	0.394512	5.37925	3.51e-07	4.9e-06	6.10865			ARPP-21	-1.28532	-1.48109	-5.36201	3.79e-07	5.19e-06	5.97653
PERP	1.06235	0.0918658	5.37665	3.55e-07	4.94e-06	6.09734			PCOLCE2	1.62278	0.753824	5.36071	3.81e-07	5.22e-06	5.97087
SYP	-1.27492	-0.959817	-5.37394	3.59e-07	5e-06	6.08555			CHI3L1	2.35122	2.8142	5.35984	3.83e-07	5.23e-06	5.9671
SLPI	1.45073	0.346515	5.37224	3.62e-07	5.03e-06	6.07818			PODNL1	1.21767	0.853831	5.35738	3.87e-07	5.28e-06	5.9564
CCDC8	1.15652	0.68783	5.36882	3.68e-07	5.09e-06	6.06328			LOC283454	-1.30679	-0.701257	-5.3563	3.89e-07	5.3e-06	5.95167
PDGFD	1.24437	0.759402	5.36691	3.71e-07	5.12e-06	6.05498			USP43	-1.57701	-1.15353	-5.35445	3.92e-07	5.33e-06	5.94362
KCNC2	-1.41895	-0.580345	-5.36426	3.75e-07	5.17e-06	6.04349			FLJ43390	-1.7805	-1.06221	-5.35107	3.98e-07	5.4e-06	5.92893
IDO1	1.07219	0.79259	5.35452	3.92e-07	5.38e-06	6.0012			MYT1L	-1.44528	-0.887059	-5.33492	4.28e-07	5.75e-06	5.85885
C21orf7	1.17244	1.02152	5.3481	4.04e-07	5.52e-06	5.97336			SYP	-1.26618	-0.959817	-5.32858	4.41e-07	5.91e-06	5.83133
HMX1	-1.45066	-1.33451	-5.34655	4.06e-07	5.54e-06	5.96664			SAA2	2.24362	2.05015	5.32056	4.57e-07	6.11e-06	5.79657
LPPR5	-1.19869	-0.186083	-5.34579	4.08e-07	5.55e-06	5.96332			LOC100287891	1.11171	0.574301	5.31248	4.74e-07	6.31e-06	5.76161
HCN1	-1.32839	-0.237839	-5.3441	4.11e-07	5.58e-06	5.956			COL4A2	1.24319	1.40749	5.29549	5.11e-07	6.74e-06	5.68817
IL6	1.3893	0.593803	5.34227	4.14e-07	5.63e-06	5.94806			PRG4	1.84518	1.24895	5.28998	5.24e-07	6.88e-06	5.66441
DNM3	-1.14339	-1.00933	-5.33698	4.24e-07	5.75e-06	5.92517			DUSP26	-1.50636	-1.62419	-5.28618	5.33e-07	6.99e-06	5.64803
LOC284232	-1.15467	0.276456	-5.33534	4.27e-07	5.79e-06	5.91804			C12orf34	-1.08771	-0.875072	-5.28534	5.35e-07	7.01e-06	5.64441
FLNC	1.36052	0.927293	5.33261	4.33e-07	5.85e-06	5.90623			PDZRN4	-1.0898	-0.682858	-5.27948	5.49e-07	7.17e-06	5.61912
CXCL6	1.7694	1.02975	5.33183	4.34e-07	5.87e-06	5.90285			NEUROD2	-1.27736	-0.454421	-5.27451	5.61e-07	7.31e-06	5.59772
USP43	-1.56887	-1.15353	-5.32082	4.56e-07	6.14e-06	5.85524			S100A10	1.12529	0.64264	5.27151	5.69e-07	7.39e-06	5.58478
LOC728264	1.18887	0.719656	5.31733	4.63e-07	6.22e-06	5.84015			GABRG2	-1.44646	-0.85975	-5.26964	5.74e-07	7.45e-06	5.57674
PLA2G5	1.1625	0.525004	5.31707	4.64e-07	6.22e-06	5.83904			RGL4	1.08068	0.394512	5.26763	5.79e-07	7.51e-06	5.56812
SPOCD1	1.62303	1.7617	5.31439	4.7e-07	6.28e-06	5.82746			LRTM2	-1.41351	-0.665995	-5.26461	5.87e-07	7.59e-06	5.55511
IGJ	1.0837	0.658733	5.31369	4.71e-07	6.29e-06	5.82443			TCERG1L	-1.25447	-0.485694	-5.26065	5.97e-07	7.71e-06	5.53807
MEX3B	-1.05214	-0.240228	-5.31306	4.72e-07	6.31e-06	5.82171			CXCL9	1.26003	0.900489	5.25362	6.16e-07	7.93e-06	5.50787
LOC100290415	1.43604	0.713047	5.31147	4.76e-07	6.35e-06	5.81484			HEYL	1.06785	0.556934	5.24982	6.27e-07	8.04e-06	5.49154
ARSI	1.33969	0.545606	5.31112	4.76e-07	6.35e-06	5.81334			PHYHIPL	-1.08707	-1.01879	-5.24854	6.3e-07	8.07e-06	5.48603
LGALS3	1.25649	1.21793	5.31019	4.78e-07	6.38e-06	5.80933			AEBP1	1.25791	0.87276	5.24733	6.34e-07	8.1e-06	5.48087
FLJ43390	-1.76789	-1.06221	-5.30491	4.9e-07	6.49e-06	5.78654			tcag7.1307	-2.0255	-0.372684	-5.23603	6.66e-07	8.47e-06	5.43237
COL6A1	1.01469	0.614478	5.29874	5.04e-07	6.64e-06	5.75993			CBLN1	-1.28789	-1.14036	-5.23425	6.72e-07	8.52e-06	5.42477
RIMS2	-1.28509	-1.00753	-5.29604	5.1e-07	6.71e-06	5.74832			ITGA1	1.24718	1.23837	5.23314	6.75e-07	8.55e-06	5.41999
CNTFR	-1.1777	-0.889186	-5.29603	5.1e-07	6.71e-06	5.74827			LOX	1.5932	1.56724	5.23087	6.82e-07	8.62e-06	5.41028
TLCD2	1.00201	0.548534	5.29441	5.14e-07	6.75e-06	5.7413			VSTM2B	-1.26723	-0.835543	-5.22402	7.03e-07	8.85e-06	5.38096
ERBB3	-1.28654	-0.370815	-5.29024	5.23e-07	6.87e-06	5.7233			ARHGDIG	-1.14353	-0.719536	-5.22362	7.04e-07	8.86e-06	5.37921
RIMS3	-1.19937	-0.539588	-5.2822	5.42e-07	7.08e-06	5.68872			LOC100133862	1.25614	0.675287	5.2196	7.17e-07	9.01e-06	5.36201
SOX6	-1.05372	-0.42443	-5.28087	5.46e-07	7.11e-06	5.683			C1orf61	-1.23137	-0.662795	-5.21808	7.22e-07	9.07e-06	5.35552
PCDH11Y	-1.30451	-1.28036	-5.28073	5.46e-07	7.11e-06	5.68238			FLRT1	-1.05489	-0.975369	-5.21545	7.3e-07	9.15e-06	5.34427
ELFN2	-1.12095	-1.1166	-5.26508	5.85e-07	7.59e-06	5.61511			CSMD3	-1.5595	-1.67095	-5.215	7.32e-07	9.16e-06	5.34237
FERMT1	-1.18048	-0.707796	-5.22942	6.86e-07	8.78e-06	5.46233			ARHGAP29	1.04432	0.675647	5.21193	7.42e-07	9.28e-06	5.32922
PHACTR3	-1.62268	-1.53116	-5.22679	6.94e-07	8.87e-06	5.45112			MYBPH	1.62105	1.52675	5.21026	7.47e-07	9.33e-06	5.32207
CHST2	1.05934	0.216507	5.22554	6.98e-07	8.91e-06	5.44576			HMP19	-1.78799	-1.97253	-5.20957	7.49e-07	9.35e-06	5.31915
FLRT1	-1.05557	-0.975369	-5.21967	7.16e-07	9.12e-06	5.42071			COL12A1	1.14664	0.680688	5.20729	7.57e-07	9.43e-06	5.30941
GAD2	-2.0983	-0.984247	-5.20227	7.74e-07	9.78e-06	5.34646			ENHO	-1.03597	-1.55103	-5.19458	8.01e-07	9.92e-06	5.25513
OCIAD2	1.29705	0.951584	5.20093	7.79e-07	9.82e-06	5.34074			TCEAL2	-1.11594	-1.00111	-5.18337	8.42e-07	1.04e-05	5.20738
CUX2	-1.04158	-0.981952	-5.1937	8.04e-07	1.01e-05	5.30996			DLL3	-2.08874	-1.68902	-5.18259	8.44e-07	1.04e-05	5.20404
ELAVL4	-1.56248	-1.11513	-5.19355	8.04e-07	1.01e-05	5.30936			CCKBR	-1.37805	-0.36725	-5.17711	8.65e-07	1.06e-05	5.18074
SLC25A41	-1.03978	-1.12253	-5.18805	8.24e-07	1.03e-05	5.28595			FCGBP	1.34832	1.14346	5.16644	9.07e-07	1.11e-05	5.13534
ADAMTS1	1.0539	0.769598	5.17149	8.87e-07	1.1e-05	5.21557			EGFL6	1.01684	0.612436	5.15984	9.34e-07	1.14e-05	5.10731
METTL7B	1.31688	1.29169	5.16715	9.04e-07	1.12e-05	5.19718			LTBP1	1.04067	0.468622	5.15866	9.39e-07	1.14e-05	5.1023
PHYHIPL	-1.07299	-1.01879	-5.16616	9.08e-07	1.12e-05	5.19295			SMOC1	-1.75892	-1.24292	-5.15558	9.51e-07	1.16e-05	5.08924
SH2D4A	1.04141	0.911532	5.15823	9.4e-07	1.15e-05	5.15936			EMILIN2	1.17386	1.1992	5.14132	1.01e-06	1.22e-05	5.02877
NEGR1	-1.25304	-0.780921	-5.15445	9.56e-07	1.17e-05	5.14333			CXCL1	1.88326	1.02196	5.13883	1.02e-06	1.23e-05	5.01822
DUSP26	-1.47533	-1.62419	-5.15425	9.57e-07	1.17e-05	5.1425			FAM19A5	-1.13408	-1.09833	-5.13648	1.03e-06	1.24e-05	5.00825
TMEM176A	1.02043	0.553716	5.13914	1.02e-06	1.25e-05	5.07855			CCL7	2.13997	1.47145	5.12916	1.07e-06	1.28e-05	4.9773
SAA4	1.36896	0.835826	5.12835	1.07e-06	1.3e-05	5.03298			ACOX2	1.00343	0.23949	5.12414	1.09e-06	1.3e-05	4.95607
CNN1	1.21362	0.347142	5.11818	1.12e-06	1.36e-05	4.99005			KCNJ3	-1.19838	-0.391711	-5.12175	1.1e-06	1.31e-05	4.94593
PDZRN4	-1.06109	-0.682858	-5.11122	1.16e-06	1.4e-05	4.96074			FGF9	-1.51622	-0.877984	-5.1157	1.13e-06	1.34e-05	4.9204
LOC150568	-1.10367	-0.671961	-5.10984	1.16e-06	1.4e-05	4.95493			FAM19A1	-1.20112	-0.883442	-5.11476	1.14e-06	1.35e-05	4.91641
SLC47A2	1.72186	1.2426	5.09898	1.22e-06	1.46e-05	4.9092			ADM	1.3407	1.26923	5.11405	1.14e-06	1.35e-05	4.91342
CAV1	1.08489	0.953471	5.07332	1.36e-06	1.62e-05	4.80147			GPR26	-1.52872	-0.258695	-5.11208	1.15e-06	1.36e-05	4.90512
OLIG1	-1.39085	-1.09307	-5.05948	1.45e-06	1.71e-05	4.74349			HECW1	-1.24332	-0.755562	-5.10583	1.18e-06	1.39e-05	4.87872
BAI3	-1.09118	-0.977373	-5.05634	1.47e-06	1.73e-05	4.73036			CA12	1.07735	0.710509	5.09898	1.22e-06	1.43e-05	4.84986
ITGA3	1.31018	0.704769	5.04639	1.53e-06	1.8e-05	4.68876			KIF5A	-1.10099	-0.602603	-5.09448	1.24e-06	1.46e-05	4.83092
TMSB15A	-1.82252	0.589445	-5.04361	1.55e-06	1.82e-05	4.67716			CTHRC1	1.39763	1.65374	5.08715	1.28e-06	1.5e-05	4.80006
PLOD2	1.03827	0.830075	5.02744	1.67e-06	1.93e-05	4.60972			C21orf7	1.12126	1.02152	5.06564	1.41e-06	1.63e-05	4.70968
C9orf125	-1.33782	-0.979693	-5.0152	1.76e-06	2.02e-05	4.55875			DUSP1	1.20416	0.482297	5.06461	1.42e-06	1.64e-05	4.70534
FOLR1	1.0048	0.464595	5.01273	1.78e-06	2.04e-05	4.54849			NFE2L3	1.00151	1.00161	5.06292	1.43e-06	1.65e-05	4.69827
TTC39A	1.18213	0.435755	5.00799	1.81e-06	2.08e-05	4.52876			A2BP1	-1.47544	-0.775754	-5.06182	1.43e-06	1.65e-05	4.69364
HS3ST3B1	1.06043	0.812773	5.00727	1.82e-06	2.08e-05	4.52579			INHBA	1.31377	0.22098	5.05431	1.48e-06	1.7e-05	4.66217
CA3	1.89415	1.93913	5.0063	1.83e-06	2.09e-05	4.52176			FZD7	1.16219	0.357937	5.05294	1.49e-06	1.71e-05	4.65643
CST6	1.13572	0.539247	4.99658	1.9e-06	2.17e-05	4.48138			CYR61	1.23781	0.828181	5.0434	1.55e-06	1.77e-05	4.61648
FNDC1	1.05753	0.595237	4.99166	1.95e-06	2.21e-05	4.46097			KHDRBS2	-1.54856	-1.24795	-5.04281	1.56e-06	1.78e-05	4.61404
KIF5A	-1.08173	-0.602603	-4.98772	1.98e-06	2.24e-05	4.44464			RPRM	-1.21046	-0.727753	-5.04093	1.57e-06	1.79e-05	4.60615
INA	-1.33329	-1.14336	-4.9857	2e-06	2.26e-05	4.43626			SOD3	1.10422	0.656358	5.02298	1.7e-06	1.92e-05	4.53118
FRMPD2	-1.07709	-0.404579	-4.97866	2.06e-06	2.32e-05	4.40712			HES6	-1.44755	-1.30373	-5.02054	1.72e-06	1.93e-05	4.52099
MIR155HG	1.09756	0.779356	4.97572	2.08e-06	2.35e-05	4.39493			RAPGEF4	-1.0415	-0.653985	-5.01469	1.76e-06	1.98e-05	4.49661
LOC100127998	-1.3139	-0.748853	-4.9713	2.12e-06	2.39e-05	4.37664			GFPT2	1.2144	0.116086	5.0102	1.8e-06	2.01e-05	4.4779
C9orf140	-1.06739	-0.493436	-4.96777	2.16e-06	2.42e-05	4.36204			KCNC2	-1.34119	-0.580345	-5.00953	1.8e-06	2.01e-05	4.47511
ARHGDIG	-1.0962	-0.719536	-4.96423	2.19e-06	2.45e-05	4.34741			CNTN1	-1.23513	-0.787984	-5.00598	1.83e-06	2.04e-05	4.46034
LOC100293440	1.49214	1.11144	4.96119	2.22e-06	2.48e-05	4.33486			C9orf140	-1.07317	-0.493436	-4.99984	1.88e-06	2.09e-05	4.43478
LOC100287891	1.04964	0.574301	4.95611	2.27e-06	2.52e-05	4.31391			CD70	1.62657	0.88142	4.99695	1.9e-06	2.11e-05	4.42274
SNAI1	1.0559	0.803889	4.95176	2.31e-06	2.56e-05	4.29594			CLEC4E	1.20006	0.475895	4.99484	1.92e-06	2.13e-05	4.41397
RASL11B	-1.10891	-0.615837	-4.93812	2.45e-06	2.7e-05	4.23974			FOLR1	1.00087	0.464595	4.98913	1.97e-06	2.17e-05	4.39028
LIMS3-LOC440895	1.2479	0.899842	4.93601	2.47e-06	2.72e-05	4.23107			SLIT1	-1.11975	-0.806218	-4.98333	2.02e-06	2.22e-05	4.3662
CCL13	1.38877	0.615189	4.9187	2.66e-06	2.89e-05	4.15988			VIPR2	-1.27278	-0.836798	-4.97937	2.05e-06	2.25e-05	4.34975
CHRDL2	1.4216	0.893201	4.91708	2.68e-06	2.91e-05	4.15324			PCDH15	-1.36267	-0.767343	-4.97846	2.06e-06	2.26e-05	4.34596
HMP19	-1.69828	-1.97253	-4.89711	2.92e-06	3.14e-05	4.07136			PLOD2	1.02868	0.830075	4.97167	2.12e-06	2.32e-05	4.31782
TMEFF2	-1.84417	-1.48354	-4.89379	2.96e-06	3.18e-05	4.05777			SFRP4	1.45732	1.05477	4.94756	2.35e-06	2.54e-05	4.2181
FZD7	1.12721	0.357937	4.87187	3.25e-06	3.46e-05	3.9682			PCP4L1	-1.36924	-0.358828	-4.94658	2.36e-06	2.55e-05	4.21404
PLA2G2A	1.91137	1.40448	4.8644	3.36e-06	3.55e-05	3.93773			C15orf59	-1.0651	-1.1516	-4.94171	2.41e-06	2.6e-05	4.19394
DPP4	1.2029	0.745105	4.85891	3.44e-06	3.62e-05	3.91537			PLA2G5	1.09318	0.525004	4.93624	2.47e-06	2.65e-05	4.17138
SLC1A6	-1.24009	-1.42565	-4.8528	3.53e-06	3.71e-05	3.8905			DLGAP1	-1.13249	-0.962344	-4.93392	2.49e-06	2.67e-05	4.16179
GALNT5	1.21396	0.682529	4.84572	3.63e-06	3.81e-05	3.86169			SERPINA3	1.52837	1.19338	4.92338	2.61e-06	2.78e-05	4.11836
CD70	1.58347	0.88142	4.83973	3.73e-06	3.9e-05	3.83736			NEUROD6	-1.17375	-0.141428	-4.92103	2.64e-06	2.8e-05	4.10869
FAM65C	1.23702	0.473818	4.83776	3.76e-06	3.92e-05	3.82935			C13orf33	1.16215	0.652529	4.91639	2.69e-06	2.85e-05	4.08962
COLEC12	1.06658	0.524699	4.82339	4e-06	4.15e-05	3.77105			BRUNOL4	-1.30732	-0.841761	-4.90982	2.77e-06	2.92e-05	4.06261
GJB2	1.57811	0.612314	4.82312	4e-06	4.15e-05	3.76999			UTS2	1.08183	0.589298	4.90251	2.85e-06	3.01e-05	4.03255
CSPG5	-1.21778	-0.905749	-4.8226	4.01e-06	4.16e-05	3.76786			KCND2	-1.62293	-1.05614	-4.89668	2.93e-06	3.08e-05	4.00867
C15orf59	-1.04198	-1.1516	-4.81464	4.15e-06	4.28e-05	3.73563			KCTD4	-1.27993	-1.36874	-4.87879	3.16e-06	3.29e-05	3.93537
GFPT2	1.17444	0.116086	4.81457	4.15e-06	4.28e-05	3.73533			WSCD2	-1.00474	-0.469672	-4.87077	3.27e-06	3.39e-05	3.90255
VCAM1	1.23838	0.340712	4.79336	4.54e-06	4.65e-05	3.64966			FSTL4	-1.21744	-0.55761	-4.86142	3.4e-06	3.52e-05	3.86439
JPH3	-1.13741	-1.13606	-4.79171	4.57e-06	4.67e-05	3.64297			GABRB3	-1.09206	-1.02881	-4.85639	3.47e-06	3.58e-05	3.84386
LOC100287723	1.2336	0.841381	4.78762	4.65e-06	4.74e-05	3.62648			NRXN2	-1.00839	-0.947213	-4.85616	3.48e-06	3.58e-05	3.84292
PODNL1	1.10811	0.853831	4.78283	4.74e-06	4.82e-05	3.60719			CLEC2L	-1.15122	-0.167811	-4.85424	3.51e-06	3.6e-05	3.83509
MGST1	1.04385	-0.121004	4.77945	4.81e-06	4.88e-05	3.59356			SERPINA5	1.26389	1.31771	4.8535	3.52e-06	3.61e-05	3.83206
LOC100130155	-1.60098	-1.07191	-4.77917	4.81e-06	4.88e-05	3.59242			OLFM3	-1.15999	-0.29689	-4.84389	3.66e-06	3.75e-05	3.79292
FXYD6	-1.02628	-1.11891	-4.77158	4.97e-06	5.01e-05	3.56188			LIMS3-LOC440895	1.22718	0.899842	4.83851	3.75e-06	3.82e-05	3.77101
FBXL16	-1.40328	-0.846576	-4.77076	4.99e-06	5.02e-05	3.55861			IL17D	-1.13982	-1.07073	-4.83214	3.85e-06	3.91e-05	3.74511
SST	-1.57465	-0.949949	-4.76223	5.17e-06	5.18e-05	3.52432			INA	-1.29655	-1.14336	-4.82236	4.01e-06	4.05e-05	3.70539
LOC642838	1.37243	0.886322	4.76048	5.21e-06	5.21e-05	3.5173			KIAA1045	-1.48827	-0.704779	-4.81975	4.06e-06	4.09e-05	3.69478
KCNH8	-1.3522	-0.862619	-4.75567	5.31e-06	5.3e-05	3.49796			LGALS3	1.15863	1.21793	4.81647	4.11e-06	4.13e-05	3.68147
SVOP	-1.92493	-1.92501	-4.74886	5.47e-06	5.43e-05	3.47068			CRB1	-1.16197	-0.532249	-4.81597	4.12e-06	4.14e-05	3.67946
MYT1	-1.41099	-0.879343	-4.74718	5.51e-06	5.46e-05	3.46394			SLC32A1	-1.65272	-0.568419	-4.81093	4.21e-06	4.22e-05	3.65904
FHL2	1.08206	0.468052	4.74193	5.63e-06	5.56e-05	3.44291			LOC284232	-1.05881	0.276456	-4.80661	4.29e-06	4.29e-05	3.64151
WISP1	1.02823	0.60756	4.74084	5.66e-06	5.58e-05	3.43851			PPP1R1A	-1.0238	-1.17269	-4.80445	4.33e-06	4.32e-05	3.63278
FRZB	1.03461	0.564505	4.74024	5.67e-06	5.59e-05	3.43612			LOC643763	-1.17677	-0.920091	-4.7938	4.53e-06	4.49e-05	3.58968
GABRG2	-1.32351	-0.85975	-4.7377	5.73e-06	5.64e-05	3.42596			ST8SIA3	-1.0205	-0.835855	-4.78354	4.73e-06	4.66e-05	3.54824
BSN	-1.3136	-0.916708	-4.73067	5.9e-06	5.79e-05	3.39783			GABRA1	-1.49018	-0.417979	-4.78177	4.76e-06	4.69e-05	3.54111
FABP5	1.17413	0.863497	4.68852	7.04e-06	6.75e-05	3.2298			SOHLH1	-1.16681	-0.528265	-4.77131	4.98e-06	4.87e-05	3.4989
KCND2	-1.56353	-1.05614	-4.68573	7.12e-06	6.8e-05	3.21875			KCNH8	-1.35573	-0.862619	-4.77011	5e-06	4.89e-05	3.49408
CXCL14	1.75904	0.152558	4.68086	7.26e-06	6.92e-05	3.19939			NOX4	1.13107	1.5221	4.76679	5.07e-06	4.95e-05	3.48069
AMIGO2	1.07598	0.657067	4.67573	7.42e-06	7.05e-05	3.17903			CAV1	1.02794	0.953471	4.75744	5.28e-06	5.13e-05	3.44309
CAMP	1.3142	1.01235	4.67538	7.43e-06	7.05e-05	3.17767			RPRML	-1.35928	-0.213293	-4.74362	5.59e-06	5.41e-05	3.38755
COL6A3	1.16851	0.619078	4.67397	7.47e-06	7.09e-05	3.17207			FABP5	1.18448	0.863497	4.73702	5.75e-06	5.53e-05	3.36107
LRRC10B	-1.33448	-0.244748	-4.66945	7.61e-06	7.21e-05	3.15417			GALNT5	1.18973	0.682529	4.73143	5.88e-06	5.65e-05	3.33868
HECW1	-1.15283	-0.755562	-4.66717	7.69e-06	7.28e-05	3.14512			ITGBL1	1.29164	0.628139	4.72988	5.92e-06	5.68e-05	3.33248
EMILIN2	1.08135	1.1992	4.66285	7.83e-06	7.4e-05	3.12803			IL6	1.25411	0.593803	4.72425	6.06e-06	5.79e-05	3.30991
KCNJ9	-1.03588	-0.894572	-4.66169	7.86e-06	7.43e-05	3.12341			SOX4	-1.02021	-0.297733	-4.71921	6.19e-06	5.9e-05	3.28977
F3	1.00833	0.578264	4.65924	7.94e-06	7.48e-05	3.11373			FLNC	1.22751	0.927293	4.71326	6.35e-06	6.04e-05	3.26597
LHX2	-1.09999	-0.169837	-4.65813	7.98e-06	7.5e-05	3.10933			OLFM1	-1.3032	-0.673034	-4.70312	6.62e-06	6.26e-05	3.22551
ANGPTL4	1.30269	0.626989	4.65378	8.13e-06	7.63e-05	3.09214			NRXN1	-1.3068	-1.22341	-4.70209	6.65e-06	6.28e-05	3.2214
RAB3C	-1.4087	-1.3155	-4.65297	8.15e-06	7.65e-05	3.08892			TFPI2	1.32854	0.706611	4.70089	6.68e-06	6.31e-05	3.2166
CKMT1A	-1.56705	-1.40255	-4.65244	8.17e-06	7.66e-05	3.08683			CKMT1A	-1.57788	-1.40255	-4.68997	6.99e-06	6.57e-05	3.17308
KCNJ15	1.06196	0.656779	4.64839	8.31e-06	7.78e-05	3.07086			PSD2	-1.1911	-1.14333	-4.68704	7.08e-06	6.64e-05	3.1614
LOC100288144	-1.39957	-1.24492	-4.64128	8.56e-06	7.99e-05	3.0428			SRRM4	-1.23265	-0.744069	-4.68646	7.1e-06	6.65e-05	3.1591
DDIT4L	1.23993	0.569661	4.63551	8.76e-06	8.16e-05	3.02003			FAM19A2	-1.09986	-0.722892	-4.67362	7.48e-06	6.98e-05	3.10806
RETN	1.15993	0.736365	4.63097	8.93e-06	8.29e-05	3.00212			SLC16A10	1.32165	1.16922	4.67242	7.52e-06	7.01e-05	3.10328
PXDNL	1.11869	0.910554	4.6222	9.26e-06	8.56e-05	2.9676			ERBB4	-1.01499	-0.76165	-4.67236	7.52e-06	7.01e-05	3.10306
EPHB1	-1.1985	-0.826383	-4.60334	1e-05	9.2e-05	2.89354			SNAI1	1.00497	0.803889	4.67022	7.59e-06	7.06e-05	3.09457
tcag7.1307	-1.81683	-0.372684	-4.60007	1.01e-05	9.3e-05	2.88069			OLIG2	-1.56953	-1.09972	-4.66856	7.64e-06	7.1e-05	3.08796
SOD3	1.02218	0.656358	4.58473	1.08e-05	9.83e-05	2.82064			SCN2A	-1.1611	-0.422895	-4.65368	8.13e-06	7.49e-05	3.02898
RP11-35N6.1	-1.5251	-1.20334	-4.58414	1.08e-05	9.84e-05	2.81833			KCNJ4	-1.10343	-0.390067	-4.65237	8.17e-06	7.53e-05	3.02379
HSD11B1	1.14978	0.014842	4.58348	1.09e-05	9.86e-05	2.81576			COL20A1	-1.9603	-0.346793	-4.64424	8.45e-06	7.75e-05	2.99164
GADD45G	-1.20943	-0.678284	-4.57863	1.11e-05	0.000100455	2.79678			RIMS2	-1.15122	-1.00753	-4.64323	8.49e-06	7.77e-05	2.98764
LOC283174	-1.12054	-0.651183	-4.56951	1.15e-05	0.000103744	2.76116			GALNTL5	-1.56872	-0.737354	-4.62942	8.99e-06	8.16e-05	2.93308
SLC25A21	-1.01907	-0.468071	-4.56848	1.15e-05	0.000104135	2.75713			CDH18	-1.4703	-1.37516	-4.62567	9.13e-06	8.27e-05	2.91827
IGFBP3	1.24154	1.18363	4.56137	1.19e-05	0.000106659	2.72943			KCNB1	-1.48774	-1.61428	-4.62327	9.22e-06	8.32e-05	2.90884
GABRB3	-1.0344	-1.02881	-4.55649	1.21e-05	0.000108605	2.71042			SNX10	1.07902	0.232066	4.61786	9.43e-06	8.48e-05	2.88752
CRTAC1	-1.47482	-1.99026	-4.55618	1.21e-05	0.000108646	2.7092			DIRAS3	1.08854	1.15381	4.61767	9.43e-06	8.48e-05	2.88675
LRRC4C	-1.04925	-0.928674	-4.54776	1.26e-05	0.000112029	2.67643			KCNIP3	-1.13947	-1.35701	-4.60987	9.74e-06	8.72e-05	2.85607
GUCA2B	-1.22975	-1.05631	-4.53295	1.33e-05	0.000118036	2.61892			SLC12A5	-1.72916	-0.825777	-4.60783	9.82e-06	8.78e-05	2.84805
NMU	-1.30744	0.327218	-4.53292	1.33e-05	0.000118036	2.61879			LOC157627	-1.21513	-0.83127	-4.60703	9.85e-06	8.8e-05	2.84491
LOC283454	-1.13485	-0.701257	-4.52679	1.37e-05	0.000120468	2.59501			ESM1	1.1662	1.21571	4.60701	9.86e-06	8.8e-05	2.84481
EREG	1.19616	0.684589	4.52489	1.38e-05	0.000121292	2.58765			COLEC12	1.02539	0.524699	4.60489	9.94e-06	8.87e-05	2.83646
SOHLH1	-1.11473	-0.528265	-4.52297	1.39e-05	0.000122073	2.58024			RRAD	1.03798	0.0814649	4.60422	9.97e-06	8.89e-05	2.83384
GRIA2	-1.02105	-0.847051	-4.51917	1.41e-05	0.00012368	2.5655			XKR4	-1.20778	-0.773053	-4.59754	1.02e-05	9.11e-05	2.80762
NEU4	-1.29563	-1.01831	-4.51909	1.41e-05	0.00012368	2.56519			CCK	-1.74488	-0.505684	-4.59564	1.03e-05	9.17e-05	2.80013
BRUNOL4	-1.21458	-0.841761	-4.50317	1.51e-05	0.000131101	2.50366			GRIA2	-1.03555	-0.847051	-4.59388	1.04e-05	9.23e-05	2.79322
MYT1L	-1.2528	-0.887059	-4.50002	1.53e-05	0.000132438	2.4915			GATA6	1.2818	0.748717	4.58839	1.06e-05	9.42e-05	2.77169
SEZ6L	-1.06421	-0.699576	-4.49932	1.53e-05	0.000132626	2.48881			KCNJ9	-1.02179	-0.894572	-4.58746	1.07e-05	9.44e-05	2.76808
RBP1	1.26313	0.849631	4.49796	1.54e-05	0.000133301	2.48355			CXCL6	1.55941	1.02975	4.58483	1.08e-05	9.52e-05	2.75775
GABRA1	-1.41265	-0.417979	-4.49209	1.57e-05	0.000135963	2.46089			NEU4	-1.3111	-1.01831	-4.58181	1.09e-05	9.62e-05	2.7459
RNASE1	1.05728	-0.132364	4.49131	1.58e-05	0.00013633	2.45789			CXCL3	1.13454	0.4249	4.58001	1.1e-05	9.66e-05	2.73887
CXCL9	1.10154	0.900489	4.47885	1.66e-05	0.000142611	2.40993			C15orf48	1.12425	0.637521	4.57636	1.12e-05	9.8e-05	2.72456
SHROOM3	1.02946	0.554835	4.47593	1.68e-05	0.000144046	2.39871			PDLIM4	1.25321	1.09675	4.57419	1.13e-05	9.87e-05	2.7161
SNIP	-1.16033	-0.912814	-4.4669	1.74e-05	0.000148474	2.36401			SEZ6L	-1.0786	-0.699576	-4.57004	1.15e-05	0.000100128	2.69987
hCG_1776007	-1.6362	-1.17931	-4.46349	1.77e-05	0.00015027	2.3509			2020-03-11	-1.09356	-0.471501	-4.56955	1.15e-05	0.000100284	2.69795
LRTM2	-1.22976	-0.665995	-4.46269	1.77e-05	0.000150687	2.34784			SLC1A6	-1.17695	-1.42565	-4.56343	1.18e-05	0.000102489	2.67404
SPRY1	1.00838	1.11436	4.45665	1.82e-05	0.000154263	2.32468			ANGPTL4	1.27826	0.626989	4.55182	1.24e-05	0.000106811	2.62873
HOXB2	1.3508	1.23062	4.44974	1.87e-05	0.000158196	2.29822			ACTG2	1.27679	1.02179	4.54633	1.26e-05	0.00010894	2.60732
PRG4	1.59384	1.24895	4.44605	1.9e-05	0.000160208	2.28411			CADM2	-1.31566	-1.24443	-4.54496	1.27e-05	0.000109308	2.60199
PRKCZ	-1.16535	-0.937937	-4.44568	1.9e-05	0.000160328	2.28267			SCG3	-1.23962	-1.28435	-4.53889	1.3e-05	0.000111799	2.57836
NXPH1	-1.65434	-1.45637	-4.44455	1.91e-05	0.000160971	2.27835			SPHKAP	-1.27037	-1.5914	-4.53809	1.31e-05	0.000112026	2.57527
MOXD1	1.42721	0.906161	4.44067	1.94e-05	0.00016313	2.26351			DOK6	-1.21294	-1.42169	-4.53362	1.33e-05	0.000113803	2.55787
RARRES2	1.51924	0.773529	4.43343	1.99e-05	0.000167356	2.23587			hCG_1776007	-1.65773	-1.17931	-4.53151	1.34e-05	0.000114699	2.54968
RELN	-1.24118	-0.677245	-4.43278	2e-05	0.000167594	2.23338			NDRG2	-1.15494	-1.62319	-4.52593	1.37e-05	0.000117128	2.52799
CLEC4E	1.08385	0.475895	4.43118	2.01e-05	0.000168527	2.22728			GJB2	1.49458	0.612314	4.52481	1.38e-05	0.000117557	2.52366
LOC84856	-1.20106	-0.467689	-4.42949	2.03e-05	0.0001696	2.22083			PRRX2	1.1614	0.77758	4.51062	1.46e-05	0.00012361	2.46863
HES6	-1.30098	-1.30373	-4.42805	2.04e-05	0.000170512	2.21532			GADD45G	-1.19375	-0.678284	-4.50947	1.47e-05	0.00012408	2.46417
OLFM3	-1.07334	-0.29689	-4.42343	2.08e-05	0.000173175	2.1977			CXCL14	1.70132	0.152558	4.50186	1.51e-05	0.000127355	2.43473
CLGN	-1.30635	-0.597241	-4.42231	2.09e-05	0.000173874	2.19346			GUCA2B	-1.22236	-1.05631	-4.50112	1.52e-05	0.00012763	2.43185
LRFN2	-1.01841	-0.519775	-4.41795	2.12e-05	0.000176622	2.17682			LYVE1	1.39901	-0.53748	4.50069	1.52e-05	0.000127797	2.43019
KIAA2022	-1.0408	-0.643946	-4.41592	2.14e-05	0.000177925	2.1691			CAMP	1.26942	1.01235	4.48991	1.59e-05	0.00013269	2.38857
APCDD1L	1.58734	1.20394	4.41318	2.16e-05	0.000179576	2.15869			FAM181B	-1.14357	-0.81791	-4.48742	1.61e-05	0.000133922	2.37892
PCOLCE2	1.37485	0.753824	4.40247	2.26e-05	0.000186475	2.11796			MYT1	-1.34402	-0.879343	-4.48467	1.62e-05	0.000135242	2.36834
ITGBL1	1.21417	0.628139	4.40117	2.27e-05	0.000187206	2.11303			SHANK2	-1.12853	-1.08624	-4.4723	1.71e-05	0.000141263	2.32065
CHRNA9	1.45367	1.82887	4.40091	2.27e-05	0.000187326	2.11202			FERMT1	-1.03116	-0.707796	-4.45474	1.83e-05	0.000150017	2.25318
IGFBP2	1.21833	1.69819	4.40072	2.27e-05	0.000187361	2.1113			GABRG1	-1.10268	-1.14143	-4.44403	1.91e-05	0.000155313	2.21209
HP	1.66728	-0.0144678	4.39843	2.29e-05	0.000188628	2.10261			RASL10A	-1.24028	-1.59726	-4.4435	1.92e-05	0.000155514	2.21006
FGF12	-1.07211	-0.884209	-4.3889	2.38e-05	0.000195188	2.06648			IL1R2	1.25423	0.890802	4.44334	1.92e-05	0.000155549	2.20944
NPPA	-1.76362	-0.712094	-4.38675	2.4e-05	0.000196636	2.05834			RYR2	-1.12583	-0.311316	-4.44222	1.93e-05	0.000155933	2.20516
TCERG1L	-1.07541	-0.485694	-4.38412	2.43e-05	0.000198187	2.04838			SH3GL2	-1.29921	-1.49625	-4.43348	1.99e-05	0.000160622	2.1717
KCTD4	-1.16809	-1.36874	-4.38399	2.43e-05	0.000198212	2.04786			BAI1	-1.19186	-1.03079	-4.43022	2.02e-05	0.000162264	2.15924
PPBP	1.18118	0.526686	4.38138	2.46e-05	0.000200111	2.03799			CDH8	-1.05803	-0.429298	-4.41812	2.12e-05	0.000169482	2.11303
STMN4	-1.12027	-0.921136	-4.37961	2.47e-05	0.00020105	2.0313			DMRTC1	-1.01311	-1.15413	-4.41686	2.13e-05	0.000170271	2.10821
LOC157627	-1.1632	-0.83127	-4.37957	2.47e-05	0.00020105	2.03115			BEX1	-1.13494	-0.92124	-4.41666	2.13e-05	0.000170333	2.10747
PRRX2	1.132	0.77758	4.379	2.48e-05	0.000201427	2.02896			IBSP	1.74099	2.0018	4.41229	2.17e-05	0.000172982	2.09081
MAL2	-1.2981	-0.347928	-4.36427	2.63e-05	0.000211799	1.97332			CBLN2	-1.43533	-0.885059	-4.40693	2.22e-05	0.000176007	2.07038
PTPRT	-1.28035	-1.56353	-4.35911	2.68e-05	0.000215292	1.95384			SYT4	-1.75631	-1.44882	-4.40358	2.25e-05	0.000178148	2.05763
CCL4	1.36537	-0.354824	4.3577	2.7e-05	0.000216056	1.94851			RELN	-1.23323	-0.677245	-4.39984	2.28e-05	0.000180472	2.0434
C1orf61	-1.0526	-0.662795	-4.33634	2.94e-05	0.000232583	1.86814			MAL2	-1.30518	-0.347928	-4.39151	2.36e-05	0.000185892	2.01173
VIPR2	-1.13102	-0.836798	-4.33613	2.94e-05	0.000232638	1.86735			CHGB	-1.1402	-1.05977	-4.39055	2.37e-05	0.000186532	2.00806
SLC32A1	-1.51056	-0.568419	-4.33233	2.98e-05	0.00023587	1.85308			KLRC2	-1.94422	-1.62912	-4.3902	2.37e-05	0.000186617	2.00676
UBE2QL1	-1.26487	-1.00861	-4.33025	3.01e-05	0.000237622	1.84528			GABRA5	-1.03558	-0.213179	-4.38454	2.43e-05	0.000190434	1.98526
CRB1	-1.05707	-0.532249	-4.31344	3.21e-05	0.000251563	1.78229			CXCL2	1.01458	0.293103	4.38328	2.44e-05	0.00019116	1.98048
KCNB1	-1.40096	-1.61428	-4.31257	3.23e-05	0.000252225	1.77903			LHFPL4	-1.05684	-1.22677	-4.37899	2.48e-05	0.000193982	1.96421
ARPP-21	-1.06803	-1.48109	-4.30625	3.31e-05	0.00025806	1.7554			EPHB1	-1.1462	-0.826383	-4.37109	2.56e-05	0.000198891	1.93429
MPPED2	-1.04433	-0.217943	-4.30187	3.36e-05	0.000261817	1.73901			C9orf129	-1.05034	-0.601337	-4.36055	2.67e-05	0.000206156	1.89443
SYN2	-1.23864	-0.550847	-4.2993	3.4e-05	0.000263949	1.72941			CABP1	-1.44126	-1.02185	-4.35788	2.7e-05	0.000207942	1.88432
SORCS3	-1.17316	-0.946404	-4.2989	3.4e-05	0.000264258	1.72793			FHL2	1.0033	0.468052	4.34265	2.86e-05	0.000219235	1.82687
ANKRD22	1.17956	0.434603	4.29848	3.41e-05	0.00026459	1.72635			DNAH9	1.04732	0.773364	4.34263	2.86e-05	0.000219235	1.82682
LOC440934	-1.02869	0.493818	-4.29052	3.52e-05	0.000272228	1.69669			AMIGO2	1.00931	0.657067	4.34089	2.88e-05	0.000220316	1.82027
SPHKAP	-1.20516	-1.5914	-4.27056	3.8e-05	0.000291748	1.62242			SLPI	1.20841	0.346515	4.32571	3.06e-05	0.000232211	1.76314
RASL10A	-1.19817	-1.59726	-4.27053	3.8e-05	0.000291748	1.62231			NPTX1	-1.31917	-0.542895	-4.3157	3.19e-05	0.000239773	1.72556
SYT4	-1.70803	-1.44882	-4.26497	3.89e-05	0.000297235	1.60165			APCDD1L	1.55588	1.20394	4.31245	3.23e-05	0.000242593	1.71339
FPR2	1.09995	0.511868	4.25295	4.08e-05	0.000309218	1.55709			SNIP	-1.12475	-0.912814	-4.30921	3.27e-05	0.000245329	1.70125
ABCC8	-1.03607	-1.22521	-4.25175	4.09e-05	0.000310425	1.55265			MPPED1	-1.05812	-0.499701	-4.30618	3.31e-05	0.000247608	1.68989
CXCL5	1.16435	0.519623	4.23932	4.3e-05	0.000324066	1.5067			PACSIN1	-1.68325	-1.07475	-4.30307	3.35e-05	0.00025036	1.67827
KCNIP3	-1.05829	-1.35701	-4.23286	4.41e-05	0.000331424	1.48283			GAD2	-1.78076	-0.984247	-4.28788	3.55e-05	0.000264844	1.6215
GATA6	1.19501	0.748717	4.2319	4.42e-05	0.000332404	1.47931			CDH20	-1.1295	-1.0681	-4.28206	3.64e-05	0.000270028	1.59979
FAM181B	-1.08608	-0.81791	-4.22898	4.47e-05	0.000335679	1.46855			LPL	1.11996	-0.0704726	4.28083	3.65e-05	0.000271025	1.5952
PDLIM4	1.16953	1.09675	4.22392	4.56e-05	0.000341175	1.44986			RETN	1.08231	0.736365	4.27417	3.75e-05	0.000277664	1.57038
CDH18	-1.35726	-1.37516	-4.21761	4.68e-05	0.000348292	1.42665			CAMKV	-1.48864	-1.06704	-4.27188	3.78e-05	0.000279636	1.56184
CRH	-1.03159	-0.26356	-4.2132	4.76e-05	0.000353897	1.41043			PCP4	-1.14776	0.0520383	-4.26469	3.89e-05	0.00028674	1.53511
TXLNB	1.06033	1.01672	4.21297	4.76e-05	0.000354077	1.40959			RAB3C	-1.3047	-1.3155	-4.25757	4e-05	0.000294056	1.50865
FAM19A1	-1.01627	-0.883442	-4.20556	4.9e-05	0.000362595	1.38235			RP11-35N6.1	-1.4281	-1.20334	-4.24897	4.14e-05	0.000302539	1.47676
SEC61G	1.20174	1.17883	4.20441	4.92e-05	0.000363897	1.37813			DPP4	1.06768	0.745105	4.22932	4.47e-05	0.000323507	1.40406
CDH10	-1.0131	-0.90008	-4.20373	4.94e-05	0.000364482	1.37563			DKK1	1.38365	0.880223	4.22448	4.55e-05	0.000329043	1.38618
CTHRC1	1.18648	1.65374	4.20003	5.01e-05	0.000369327	1.36204			SULF1	1.29848	0.415458	4.21513	4.72e-05	0.000338815	1.3517
C1QL1	-1.26312	-1.03866	-4.1732	5.55e-05	0.000404439	1.26386			STMN4	-1.08331	-0.921136	-4.2142	4.74e-05	0.000339667	1.34826
PCP4L1	-1.18002	-0.358828	-4.16052	5.83e-05	0.000421767	1.21764			KLRC4	-1.36973	-0.855646	-4.20725	4.87e-05	0.000347025	1.32267
SLN	1.36738	1.13744	4.15639	5.92e-05	0.000426211	1.20258			SOX11	-1.21973	0.117887	-4.20531	4.91e-05	0.000349134	1.31553
LMO1	-1.16326	0.279686	-4.1545	5.97e-05	0.000429149	1.19573			ERC2	-1.02338	-0.850323	-4.1655	5.72e-05	0.00040026	1.16961
DNAH9	1.00637	0.773364	4.14927	6.09e-05	0.000436086	1.1767			KLRC3	-1.45306	-1.11553	-4.14874	6.1e-05	0.000423112	1.1085
CMTM5	-1.13192	-1.04559	-4.14724	6.14e-05	0.000438701	1.1693			SYN2	-1.19897	-0.550847	-4.14232	6.25e-05	0.000432285	1.08512
SULF1	1.27832	0.415458	4.14088	6.29e-05	0.000448376	1.14622			FAM153C	-1.25129	-0.482251	-4.1289	6.58e-05	0.000453479	1.03638
LOC100133862	1.02857	0.675287	4.12958	6.57e-05	0.000465318	1.10524			EREG	1.10384	0.684589	4.12604	6.66e-05	0.000457006	1.02602
GPR109B	1.08249	0.403637	4.12899	6.58e-05	0.00046619	1.10313			IL8	1.87716	1.92099	4.11873	6.85e-05	0.00046701	0.999503
CLIC6	1.28878	1.12993	4.11674	6.9e-05	0.000485892	1.05881			TSLP	1.18101	0.40357	4.11669	6.9e-05	0.000469831	0.99212
RYR2	-1.05312	-0.311316	-4.11543	6.93e-05	0.000487633	1.05406			ERBB3	-1.03164	-0.370815	-4.08322	7.84e-05	0.000523805	0.871355
C6orf141	1.01402	0.656781	4.11245	7.01e-05	0.000491888	1.0433			PPBP	1.10728	0.526686	4.06971	8.25e-05	0.000547593	0.822818
FAM153C	-1.24641	-0.482251	-4.11079	7.06e-05	0.000494524	1.0373			CLIC6	1.2738	1.12993	4.06239	8.48e-05	0.000561085	0.796553
PACSIN1	-1.61591	-1.07475	-4.10751	7.14e-05	0.000499344	1.02547			NKAIN4	-1.20756	-0.91108	-4.0607	8.54e-05	0.000563518	0.790526
SCG3	-1.13333	-1.28435	-4.09533	7.48e-05	0.000520068	0.981593			SV2B	-1.3494	-0.506696	-4.05922	8.58e-05	0.000566299	0.785225
NEUROD2	-1.02663	-0.454421	-4.08279	7.85e-05	0.000541396	0.936528			LRRC10B	-1.18106	-0.244748	-4.05711	8.65e-05	0.000570451	0.77767
NKAIN4	-1.20969	-0.91108	-4.06898	8.27e-05	0.000567711	0.886995			SLITRK5	-1.13869	-1.39857	-4.02512	9.76e-05	0.000633954	0.663492
CCKBR	-1.11844	-0.36725	-4.05733	8.65e-05	0.000589785	0.845302			HTR2A	-1.12798	-0.840823	-4.02503	9.77e-05	0.00063396	0.663166
BEST3	-1.16258	-0.551229	-4.05058	8.87e-05	0.000602897	0.821223			NPPA	-1.6326	-0.712094	-4.01704	0.00010064	0.000648749	0.63475
SUSD5	-1.34994	-0.84778	-4.04957	8.9e-05	0.000604583	0.817595			TMSB15A	-1.4971	0.589445	-4.01325	0.000102084	0.000656528	0.621289
IRX2	-1.45596	-0.819758	-4.04695	8.99e-05	0.000609316	0.808251			OLIG1	-1.13551	-1.09307	-3.99735	0.000108356	0.000692281	0.564935
DES	1.10353	1.04419	4.03189	9.52e-05	0.000638685	0.754626			ZNF560	-1.07449	0.433859	-3.97728	0.0001168	0.000741352	0.494045
LPL	1.06101	-0.0704726	4.02579	9.74e-05	0.000651059	0.732932			IGFBP3	1.10104	1.18363	3.97558	0.000117543	0.000744363	0.488058
FREM3	-1.33439	-0.644746	-4.00439	0.000105526	0.000697855	0.657096			SYNPR	-1.77033	-0.984451	-3.96046	0.000124354	0.000782643	0.434873
SPINK1	1.06581	0.519115	3.99769	0.000108212	0.000711975	0.633393			DES	1.08415	1.04419	3.95208	0.00012829	0.000804289	0.405455
BEX1	-1.03908	-0.92124	-3.99404	0.000109698	0.000721001	0.620523			NCAN	-1.15978	-0.735999	-3.9506	0.000129	0.000808079	0.400246
PTGS2	1.13299	0.561663	3.99296	0.000110145	0.000723224	0.616693			OMG	-1.47601	-1.63598	-3.94699	0.000130742	0.00081781	0.38759
TCTEX1D1	1.04417	0.65346	3.96952	0.000120224	0.000780956	0.534134			RBP1	1.12331	0.849631	3.93444	0.000136969	0.000849704	0.343685
SCN2A	-1.00916	-0.422895	-3.96246	0.000123427	0.000798288	0.509357			AGAP2	-1.00889	-0.504773	-3.92846	0.000140041	0.000865936	0.322758
STMN2	-1.76448	-1.45005	-3.94128	0.000133537	0.000856258	0.435183			CALY	-1.13768	-0.479763	-3.92701	0.000140794	0.000870039	0.317698
KIAA1045	-1.2468	-0.704779	-3.93135	0.000138542	0.000884553	0.40053			CRYM	-1.18849	-0.350589	-3.92071	0.000144109	0.000886011	0.295749
DACH2	-1.07884	-1.03324	-3.92856	0.000139982	0.000892573	0.390793			KCNV1	-1.08192	-0.117073	-3.91956	0.000144724	0.00088951	0.291733
SLITRK4	-1.29191	-0.546156	-3.92694	0.000140824	0.000896765	0.385144			CPZ	1.17495	0.521993	3.9161	0.000146586	0.000899245	0.279679
FSTL4	-1.00959	-0.55761	-3.91851	0.000145278	0.000920601	0.355826			CRTAC1	-1.28785	-1.99026	-3.9028	0.000153957	0.00093765	0.233419
TSTD1	1.29647	0.461104	3.91653	0.000146346	0.000926463	0.348929			NXPH1	-1.47245	-1.45637	-3.89281	0.000159726	0.000966721	0.198745
STYK1	-1.03369	-0.23473	-3.91611	0.000146573	0.000927596	0.347472			DACH2	-1.07008	-1.03324	-3.89265	0.000159821	0.00096687	0.198185
HTR2A	-1.09607	-0.840823	-3.89737	0.00015706	0.000986246	0.282438			CHRDL2	1.15276	0.893201	3.86224	0.000178681	0.00106634	0.0930947
KCNV1	-1.07623	-0.117073	-3.89661	0.0001575	0.000988372	0.279804			ANO3	-1.04812	-0.530742	-3.85595	0.00018284	0.0010873	0.0714267
NDRG2	-1.01246	-1.62319	-3.89515	0.00015835	0.000992118	0.274739			AGXT2L1	-1.60345	-2.39194	-3.8425	0.000192043	0.00113335	0.0251965
HOXD3	-1.01511	0.780936	-3.89506	0.000158402	0.000992118	0.274435			MOXD1	1.25476	0.906161	3.8364	0.000196358	0.0011553	0.00428233
SV2B	-1.30055	-0.506696	-3.89441	0.000158779	0.00099351	0.272193			C9orf125	-1.06019	-0.979693	-3.83451	0.000197709	0.00116149	-0.00217032
SLC12A5	-1.48943	-0.825777	-3.88563	0.000163991	0.00102184	0.241814			FAM65C	1.00514	0.473818	3.81238	0.000214267	0.00124894	-0.0778324
DMRT2	-1.52844	0.103679	-3.88283	0.000165684	0.00103073	0.232153			SAA4	1.05801	0.835826	3.80665	0.000218762	0.00126846	-0.097357
SNAP25	-1.38186	-0.884512	-3.88071	0.000166978	0.00103796	0.224834			LRRC3B	-1.10538	-0.833576	-3.80613	0.000219171	0.00127027	-0.0991143
ZNF560	-1.04835	0.433859	-3.869	0.000174305	0.00108021	0.184452			CXCL5	1.05697	0.519623	3.80087	0.000223387	0.00129048	-0.117032
TAC1	-1.41199	-0.510943	-3.85095	0.000186205	0.0011441	0.122374			SPINK1	1.0178	0.519115	3.79633	0.000227088	0.00130718	-0.132478
CDH20	-1.02625	-1.0681	-3.84233	0.00019215	0.00117431	0.0928393			SLN	1.25843	1.13744	3.78557	0.000236084	0.00135016	-0.168996
CSF3	1.29451	0.535293	3.84024	0.000193621	0.0011807	0.0856715			SYT1	-1.32503	-0.534854	-3.77673	0.000243732	0.00138858	-0.198955
SH3GL2	-1.14076	-1.49625	-3.82521	0.000204506	0.00124084	0.034295			SUSD5	-1.26664	-0.84778	-3.7703	0.000249437	0.00141693	-0.220694
GPR26	-1.18794	-0.258695	-3.81893	0.000209221	0.00126471	0.0128918			SST	-1.28203	-0.949949	-3.76459	0.000254614	0.00144381	-0.23999
GAL3ST1	-1.07386	-0.822974	-3.8156	0.000211772	0.00127853	0.0015142			TAC1	-1.38087	-0.510943	-3.75629	0.000262318	0.00148316	-0.267983
NOS2	1.01209	0.451515	3.81466	0.000212489	0.00128206	-0.00165972			IGFBP2	1.05593	1.69819	3.74308	0.000275042	0.00154744	-0.312456
CAMKV	-1.34446	-1.06704	-3.8078	0.000217843	0.00131011	-0.0250224			HMX1	-1.06702	-1.33451	-3.74251	0.0002756	0.00154968	-0.314361
RGS7	-1.01554	-0.796311	-3.80167	0.00022273	0.00133473	-0.0458457			PRKCZ	-1.00087	-0.937937	-3.74188	0.000276229	0.00155232	-0.316501
VEGFA	1.08076	1.58121	3.78245	0.00023875	0.00141544	-0.11102			SYT13	-1.46008	-1.0662	-3.73729	0.000280805	0.00157212	-0.331919
GPR17	-1.02132	-0.739697	-3.78083	0.000240146	0.00142285	-0.116487			LOC100132733	-1.03858	0.405117	-3.73688	0.000281217	0.00157397	-0.333296
SYT13	-1.47328	-1.0662	-3.77504	0.000245207	0.00145018	-0.136049			LOC100127998	-1.02249	-0.748853	-3.72719	0.00029112	0.00161988	-0.365774
CABP1	-1.26924	-1.02185	-3.77463	0.000245568	0.00145187	-0.137429			PLA2G2A	1.51076	1.40448	3.71602	0.000302946	0.00167722	-0.403132
CA10	-1.57986	-1.77579	-3.76883	0.000250757	0.0014794	-0.157037			SNAP25	-1.32504	-0.884512	-3.70322	0.000317069	0.00174446	-0.445861
CCL3L3	1.02286	-0.213685	3.76302	0.000256045	0.00150419	-0.176605			IRX2	-1.33861	-0.819758	-3.68376	0.000339725	0.00184869	-0.510558
NRXN1	-1.07207	-1.22341	-3.75158	0.000266784	0.00155599	-0.215121			CLGN	-1.1098	-0.597241	-3.67822	0.000346459	0.00187849	-0.528951
SLITRK5	-1.06719	-1.39857	-3.74336	0.000274759	0.00159531	-0.242726			RARRES2	1.28756	0.773529	3.67727	0.00034762	0.00188372	-0.532083
HPCAL4	-1.04141	-0.908831	-3.74012	0.000277964	0.00161103	-0.253592			NTSR2	-1.1174	-1.27188	-3.67519	0.000350189	0.00189448	-0.538983
LUZP2	-1.66728	-1.92537	-3.73852	0.000279555	0.00161929	-0.258941			FSTL5	-1.03375	-1.24723	-3.65665	0.000373863	0.00200136	-0.600254
SYT1	-1.31218	-0.534854	-3.73619	0.000281899	0.0016314	-0.266763			CCL13	1.07059	0.615189	3.65211	0.000379883	0.00202744	-0.61521
FAM183A	1.22994	1.20035	3.73557	0.000282526	0.00163406	-0.268845			STMN2	-1.64759	-1.45005	-3.6513	0.000380972	0.00203213	-0.617889
CA9	1.25591	1.30754	3.73482	0.000283278	0.00163792	-0.271336			LOC389895	-1.1446	-1.00168	-3.64066	0.000395497	0.00209808	-0.652914
A2BP1	-1.12888	-0.775754	-3.71946	0.000299252	0.0017185	-0.322716			SORCS3	-1.0107	-0.946404	-3.63538	0.000402895	0.00212976	-0.670257
CCK	-1.44662	-0.505684	-3.71422	0.00030489	0.00174521	-0.340194			JAKMIP1	-1.22164	-0.935084	-3.609	0.000441857	0.00230064	-0.756603
LOC100132733	-1.02265	0.405117	-3.67353	0.000352239	0.00197205	-0.475274			GABRB1	-1.12269	-1.33748	-3.58135	0.000486503	0.00250025	-0.846566
UGT8	-1.01678	-0.812127	-3.66399	0.000364306	0.00202559	-0.506769			HPCAL4	-1.00036	-0.908831	-3.57723	0.000493505	0.00253355	-0.859915
NKX2-2	-1.03545	-0.327208	-3.66374	0.000364625	0.00202678	-0.507587			UNC13C	-1.02579	-0.106092	-3.57599	0.000495634	0.00254087	-0.863935
LPPR3	-1.20288	-1.6851	-3.64579	0.000388419	0.00213581	-0.566674			LPPR3	-1.16773	-1.6851	-3.52843	0.000584078	0.00293027	-1.01718
SYNPR	-1.63601	-0.984451	-3.62736	0.000414364	0.00226064	-0.627074			NRGN	-1.06064	-0.540009	-3.51615	0.000609221	0.00303221	-1.05648
CALY	-1.05913	-0.479763	-3.62656	0.000415528	0.00226563	-0.629696			SLCO1A2	-1.01066	-1.10483	-3.50611	0.000630515	0.00312218	-1.08851
CAMK2A	-1.25136	9.06e-05	-3.606	0.000446498	0.00241079	-0.696805			CCL4	1.11953	-0.354824	3.48788	0.000671016	0.00329001	-1.1465
OMG	-1.35179	-1.63598	-3.5795	0.000489615	0.00261379	-0.782802			VSTM2A	-1.07106	-0.97021	-3.44393	0.000778925	0.00374069	-1.28528
GABBR2	-1.00261	-1.36685	-3.56661	0.000511995	0.00271238	-0.824471			SLITRK3	-1.18663	-1.06581	-3.43786	0.000795042	0.0038021	-1.30433
SOX11	-1.05015	0.117887	-3.55684	0.000529596	0.00278616	-0.855973			SLC47A2	1.19877	1.2426	3.37498	0.000981554	0.00454407	-1.50005
FGF9	-1.10247	-0.877984	-3.55021	0.00054186	0.00283602	-0.877302			NMU	-1.0047	0.327218	-3.37246	0.000989845	0.00457482	-1.50785
RPRML	-1.03828	-0.213293	-3.49588	0.00065294	0.00331921	-1.05088			NEUROD1	-1.13924	-0.471082	-3.37095	0.000994823	0.00459346	-1.5125
MEOX2	1.39178	1.71536	3.48411	0.000679656	0.00343204	-1.08816			KDM5D	-1.0217	-0.590148	-3.35847	0.00103693	0.00476185	-1.55094
NPTX1	-1.08847	-0.542895	-3.47999	0.00068927	0.00347066	-1.10122			KCNJ6	-1.04018	-0.428182	-3.34698	0.00107717	0.00491524	-1.58623
CADM2	-1.03607	-1.24443	-3.47278	0.000706359	0.00354201	-1.12398			CAMK2A	-1.16824	9.06e-05	-3.34422	0.00108708	0.00495464	-1.59472
EYA1	-1.14311	-1.05464	-3.47052	0.000711804	0.00356563	-1.13112			HSPB3	-1.06506	-0.133692	-3.30971	0.00121803	0.00546129	-1.70004
CRYM	-1.06423	-0.350589	-3.46925	0.000714885	0.00358014	-1.13513			TRPM8	1.39089	2.18197	3.25111	0.0014747	0.0064634	-1.87679
TFPI2	1.01264	0.706611	3.45849	0.00074146	0.00368849	-1.16904			C2orf80	-1.07577	-1.05265	-3.2449	0.00150468	0.00656958	-1.89536
GALNTL5	-1.20334	-0.737354	-3.43321	0.000807587	0.00397066	-1.24835			LOC134466	-1.11861	-0.418881	-3.21588	0.00165243	0.00712019	-1.98176
LOC389895	-1.08002	-1.00168	-3.41575	0.000856427	0.00417484	-1.30282			GNG3	-1.13946	-0.749107	-3.20296	0.00172247	0.007374	-2.02002
NR0B1	-1.48969	-0.59488	-3.38718	0.000942407	0.00453364	-1.39149			LUZP2	-1.44388	-1.92537	-3.1935	0.0017755	0.00756156	-2.04796
PDGFRA	-1.1155	-0.0775958	-3.35962	0.00103296	0.00491084	-1.47645			TMEFF2	-1.24973	-1.48354	-3.15796	0.00198855	0.00834986	-2.15225
NRGN	-1.01582	-0.540009	-3.35412	0.00105197	0.00499144	-1.49332			SLITRK4	-1.05536	-0.546156	-3.14444	0.00207566	0.00866689	-2.19167
C2orf39	1.10231	0.761765	3.27605	0.00135981	0.00618941	-1.73048			KCNB2	-1.043	-0.472661	-3.13106	0.00216535	0.00900265	-2.23053
DKK1	1.09048	0.880223	3.24367	0.00151064	0.0067942	-1.82746			CREG2	-1.01015	-0.531729	-3.10629	0.00234092	0.0096376	-2.3021
OTP	1.06948	1.36889	3.20458	0.00171351	0.00753385	-1.94347			TSTD1	1.04195	0.461104	3.0818	0.00252735	0.0103065	-2.37237
NEUROD1	-1.07962	-0.471082	-3.18009	0.0018532	0.00802987	-2.01552			CRLF1	-1.0724	-1.58005	-3.03677	0.00290656	0.0116071	-2.50036
NPY	-1.22001	-1.01884	-3.14278	0.0020865	0.00886661	-2.1244			FEZF2	-1.02981	-1.07036	-2.97468	0.00351602	0.0135855	-2.67419
KCNB2	-1.03806	-0.472661	-3.1152	0.00227622	0.00953918	-2.20419			CA10	-1.25841	-1.77579	-2.94189	0.00388331	0.0147608	-2.7647
C2orf80	-1.01256	-1.05265	-3.03991	0.00287846	0.0116579	-2.41891			HP	1.11971	-0.0144678	2.83669	0.00531305	0.0191744	-3.04924
CNGA3	1.02185	0.651341	3.03776	0.0028977	0.011714	-2.42499			VSNL1	-1.41371	-1.17216	-2.70653	0.00774161	0.0262006	-3.38865
GNG3	-1.08081	-0.749107	-3.0259	0.00300559	0.0120666	-2.45836			CA3	1.08297	1.93913	2.68799	0.00815954	0.0273998	-3.43584
PI3	1.00638	0.542877	3.01902	0.00306996	0.0122748	-2.47769			NPY	-1.02088	-1.01884	-2.59934	0.0104544	0.0337742	-3.65749
LOC134466	-1.04294	-0.418881	-2.98253	0.00343286	0.0134461	-2.57952			MEOX2	1.04399	1.71536	2.55998	0.0116482	0.0370513	-3.75376
AGXT2L1	-1.26078	-2.39194	-2.95611	0.00371982	0.0143473	-2.65257			FA2H	-1.14441	-1.4583	-2.54617	0.0120952	0.0381975	-3.78723
FA2H	-1.26085	-1.4583	-2.82094	0.00556439	0.0200516	-3.01747			NR0B1	-1.10459	-0.59488	-2.46151	0.0151877	0.0457398	-3.98882
VSNL1	-1.39411	-1.17216	-2.66699	0.00865744	0.0290717	-3.41467
TRPM8	1.10086	2.18197	2.53394	0.0125038	0.0393795	-3.74191
NEFL	-1.16624	-0.723949	-2.53025	0.0126295	0.0397236	-3.75077
[truncated: 2 more columns]
